# Supplementary material for: Deficiency of T-Cell Intracellular Antigen 1 in Murine Embryonic Fibroblasts Is Associated with Changes in Mitochondrial Morphology and Respiration
Source: Int J Mol Sci. 2021 Nov 26;22(23):12775. doi: 10.3390/ijms222312775 (PMC8657690; doi:10.3390/ijms222312775)
Supplement: Supplementary file 1 [file ijms-22-12775-s001.zip]

Archive with 4 entries (4 files):
- Figure S1.xlsx
- Figure S2.xlsx
- Figure S3.pdf
- Original images of WB analysis.pdf
