# Supplementary material for: Deficiency of T-Cell Intracellular Antigen 1 in Murine Embryonic Fibroblasts Is Associated with Changes in Mitochondrial Morphology and Respiration
Source: Int J Mol Sci. 2021 Nov 26;22(23):12775. doi: 10.3390/ijms222312775 (PMC8657690; doi:10.3390/ijms222312775)
Supplement: Supplementary file 1 [file ijms-22-12775-s001.zip › Figure S1.xlsx]

## Sheet: GO Biological Process
205 common elements in "Hs MitoCarta 3.0" and "Hs TIA1 iCLIP":						Homo sapiens (REF)	Client Text Box Input ( Hierarchy ) NEW! )
COX5A						GO biological process complete	#	#	expected	Fold Enrichment	+/-	raw P value	FDR
UQCRC2						cellular respiration	180	40	1.9	21.09	+	3.68e-38	5.79e-34
SDHD						mitochondrion organization	409	51	4.31	11.83	+	1.33e-37	1.05e-33
MRPS35						cellular metabolic process	7027	165	74.04	2.23	+	5.22e-36	2.74e-32
UQCRQ						aerobic respiration	153	36	1.61	22.33	+	3.96e-35	1.56e-31
MDH2						energy derivation by oxidation of organic compounds	245	41	2.58	15.88	+	9.93e-35	3.13e-31
CS						generation of precursor metabolites and energy	391	47	4.12	11.41	+	6.09e-34	1.6e-30
DLAT						metabolic process	7885	166	83.08	2	+	8.28e-30	1.86e-26
LRPPRC						electron transport chain	166	32	1.75	18.3	+	6.95e-29	1.37e-25
DLST						respiratory electron transport chain	105	28	1.11	25.31	+	9.48e-29	1.66e-25
GFM1						oxidative phosphorylation	113	28	1.19	23.52	+	5.46e-28	8.6e-25
SLC25A3						ATP synthesis coupled electron transport	85	25	0.9	27.91	+	1.16e-26	1.53e-23
SDHAF4						mitochondrial ATP synthesis coupled electron transport	85	25	0.9	27.91	+	1.16e-26	1.67e-23
UQCR10						ATP metabolic process	202	32	2.13	15.03	+	1.63e-26	1.98e-23
IARS2						aerobic electron transport chain	80	24	0.84	28.47	+	8.35e-26	9.39e-23
IDH3A						small molecule metabolic process	1550	68	16.33	4.16	+	2.48e-24	2.6e-21
MRPL34						mitochondrial transport	207	28	2.18	12.84	+	1.28e-21	1.26e-18
UQCRH						cellular amide metabolic process	780	46	8.22	5.6	+	5.25e-21	4.86e-18
AFG3L2						mitochondrial transmembrane transport	97	21	1.02	20.55	+	3.54e-20	3.1e-17
ETFA						mitochondrial gene expression	88	20	0.93	21.57	+	1.25e-19	1.03e-16
LARS2						organonitrogen compound biosynthetic process	1249	55	13.16	4.18	+	1.63e-19	1.28e-16
OPA1						cellular process	15054	209	158.62	1.32	+	2.53e-19	1.9e-16
SUCLG1						oxoacid metabolic process	835	44	8.8	5	+	2.51e-18	1.8e-15
DLD						amide biosynthetic process	500	35	5.27	6.64	+	3.14e-18	2.15e-15
IMMT						carboxylic acid metabolic process	806	43	8.49	5.06	+	4.22e-18	2.76e-15
NDUFV1						organic acid metabolic process	857	44	9.03	4.87	+	6.35e-18	4e-15
HSPA9						peptide metabolic process	519	35	5.47	6.4	+	9.38e-18	5.68e-15
PRDX3						mitochondrial translation	54	16	0.57	28.12	+	1.69e-17	9.83e-15
GHITM						translation	366	30	3.86	7.78	+	1.81e-17	1.02e-14
TIMM13						peptide biosynthetic process	388	30	4.09	7.34	+	8.03e-17	4.36e-14
NDUFB5						mitochondrial respiratory chain complex assembly	93	18	0.98	18.37	+	1.06e-16	5.54e-14
MRPS18A						mitochondrial electron transport, NADH to ubiquinone	45	14	0.47	29.53	+	1.03e-15	5.25e-13
MRPL1						organic substance biosynthetic process	2354	69	24.8	2.78	+	1.75e-15	8.35e-13
TIMM44						cellular biosynthetic process	2293	68	24.16	2.81	+	1.73e-15	8.52e-13
ACAT1						biosynthetic process	2420	70	25.5	2.75	+	1.94e-15	8.98e-13
CLPX						cellular nitrogen compound metabolic process	3192	82	33.63	2.44	+	2.08e-15	9.34e-13
C1QBP						cellular nitrogen compound biosynthetic process	1289	49	13.58	3.61	+	6.33e-15	2.77e-12
HSDL2						mitochondrial respiratory chain complex I assembly	58	14	0.61	22.91	+	2.06e-14	8.55e-12
MRPS14						NADH dehydrogenase complex assembly	58	14	0.61	22.91	+	2.06e-14	8.78e-12
GFM2						organic substance metabolic process	7409	133	78.07	1.7	+	7.33e-14	2.96e-11
PHB2						primary metabolic process	6870	124	72.39	1.71	+	1.4e-12	5.52e-10
CMC2						organonitrogen compound metabolic process	4789	93	50.46	1.84	+	2.52e-10	9.66e-08
MFN1						nitrogen compound metabolic process	6361	112	67.02	1.67	+	3.13e-10	1.17e-07
NDUFS6						mitochondrial membrane organization	110	13	1.16	11.22	+	5.38e-10	1.97e-07
OXCT1						Unclassified	2906	4	30.62	0.13	-	6.95e-10	2.43e-07
COX5B						biological_process	17689	213	186.38	1.14	+	6.95e-10	2.49e-07
MRPL33						dicarboxylic acid metabolic process	91	12	0.96	12.52	+	8.09e-10	2.77e-07
NDUFB6						regulation of transcription, DNA-templated	3417	7	36	0.19	-	9.41e-10	2.96e-07
FDX1						establishment of protein localization to mitochondrion	71	11	0.75	14.7	+	9e-10	3.01e-07
MRPS28						regulation of nucleic acid-templated transcription	3418	7	36.01	0.19	-	9.41e-10	3.02e-07
FXN						regulation of RNA biosynthetic process	3423	7	36.07	0.19	-	9.41e-10	3.08e-07
ACADVL						protein targeting to mitochondrion	56	10	0.59	16.95	+	1.56e-09	4.83e-07
HSPD1						cellular amino acid metabolic process	276	18	2.91	6.19	+	2.06e-09	6.24e-07
MRPL3						protein localization to mitochondrion	79	11	0.83	13.22	+	2.49e-09	7.38e-07
PDK1						organic cyclic compound metabolic process	2921	65	30.78	2.11	+	3.7e-09	1.08e-06
COX7A2						regulation of transcription by RNA polymerase II	2540	3	26.76	0.11	-	3.94e-09	1.13e-06
HCCS						nucleobase-containing small molecule metabolic process	493	23	5.19	4.43	+	5.29e-09	1.49e-06
HIBADH						carboxylic acid biosynthetic process	263	17	2.77	6.13	+	6.65e-09	1.84e-06
MRPL19						organic acid biosynthetic process	265	17	2.79	6.09	+	7.4e-09	2.01e-06
NDUFA7						small molecule biosynthetic process	421	21	4.44	4.73	+	8.43e-09	2.25e-06
GATC						gene expression	1990	50	20.97	2.38	+	1.13e-08	2.95e-06
MRPL20						inner mitochondrial membrane organization	35	8	0.37	21.69	+	1.3e-08	3.36e-06
SLC25A5						small molecule catabolic process	352	19	3.71	5.12	+	1.35e-08	3.43e-06
TOMM22						protein-containing complex assembly	1192	36	12.56	2.87	+	1.71e-08	4.28e-06
NDUFB2						regulation of cellular process	11067	75	116.61	0.64	-	2.08e-08	5.1e-06
CHCHD3						carboxylic acid catabolic process	216	15	2.28	6.59	+	2.17e-08	5.26e-06
MRPL22						organophosphate metabolic process	833	29	8.78	3.3	+	2.73e-08	6.32e-06
MRPL47						organic acid catabolic process	220	15	2.32	6.47	+	2.73e-08	6.41e-06
PPA2						regulation of biological process	11522	80	121.4	0.66	-	2.7e-08	6.44e-06
NDUFA12						nucleotide metabolic process	414	20	4.36	4.58	+	3.22e-08	7.35e-06
MRPS16						nucleoside phosphate metabolic process	423	20	4.46	4.49	+	4.51e-08	1.01e-05
GPD2						purine-containing compound metabolic process	342	18	3.6	5	+	4.76e-08	1.06e-05
NDUFA10						tricarboxylic acid cycle	30	7	0.32	22.15	+	9.6e-08	2.1e-05
NDUFC2						glutamine family amino acid biosynthetic process	17	6	0.18	33.5	+	1.04e-07	2.25e-05
SLIRP						protein-containing complex subunit organization	1344	37	14.16	2.61	+	1.06e-07	2.26e-05
TIMM21						organelle organization	3354	67	35.34	1.9	+	1.51e-07	3.17e-05
GLS						heterocycle metabolic process	2624	56	27.65	2.03	+	2.16e-07	4.48e-05
HSD17B8						regulation of mitochondrial membrane potential	75	9	0.79	11.39	+	2.31e-07	4.72e-05
MRPS5						cell redox homeostasis	36	7	0.38	18.45	+	2.85e-07	5.75e-05
STOML2						monocarboxylic acid metabolic process	491	20	5.17	3.87	+	4.47e-07	8.9e-05
DNAJC11						purine nucleotide metabolic process	320	16	3.37	4.75	+	5.22e-07	0.000103
SSBP1						signal transduction	4720	21	49.73	0.42	-	7.73e-07	0.00015
MRPS10						ribose phosphate metabolic process	335	16	3.53	4.53	+	9.3e-07	0.000176
ATAD3A						alpha-amino acid biosynthetic process	65	8	0.68	11.68	+	9.22e-07	0.000177
MRPL37						organic cyclic compound biosynthetic process	948	28	9.99	2.8	+	1.22e-06	0.000229
MTHFD1L						transmembrane transport	1182	32	12.45	2.57	+	1.24e-06	0.000229
UQCRB						cellular protein-containing complex assembly	786	25	8.28	3.02	+	1.34e-06	0.000245
ATAD1						cellular aromatic compound metabolic process	2687	55	28.31	1.94	+	1.36e-06	0.000246
DARS2						cellular catabolic process	1615	39	17.02	2.29	+	1.48e-06	0.000265
PC						purine ribonucleotide metabolic process	306	15	3.22	4.65	+	1.51e-06	0.000267
TIMM17B						cellular macromolecule biosynthetic process	1367	35	14.4	2.43	+	1.53e-06	0.000268
SLC25A26						regulation of nucleobase-containing compound metabolic process	3933	16	41.44	0.39	-	1.98e-06	0.000342
NDUFAB1						cellular amino acid biosynthetic process	73	8	0.77	10.4	+	2.05e-06	0.000348
NDUFS3						mitochondrial fusion	16	5	0.17	29.66	+	2.09e-06	0.00035
COX16						macromolecule biosynthetic process	1390	35	14.65	2.39	+	2.05e-06	0.000351
ACOT13						signaling	5057	25	53.28	0.47	-	2.25e-06	0.000373
CPT1A						purine-containing compound biosynthetic process	164	11	1.73	6.37	+	2.36e-06	0.000388
MRPS30						cell communication	5160	26	54.37	0.48	-	2.64e-06	0.000428
COX8A						proton transmembrane transport	134	10	1.41	7.08	+	2.81e-06	0.000451
CHCHD1						ribonucleotide metabolic process	324	15	3.41	4.39	+	2.96e-06	0.000471
SLC25A22						regulation of RNA metabolic process	3700	15	38.99	0.38	-	4.3e-06	0.000677
IDE						cytochrome complex assembly	36	6	0.38	15.82	+	4.6e-06	0.000709
VARS2						fatty acid beta-oxidation	57	7	0.6	11.66	+	4.56e-06	0.000711
HSPE1						purine ribonucleotide biosynthetic process	144	10	1.52	6.59	+	5.13e-06	0.000784
MRPL38						mitochondrial electron transport, cytochrome c to oxygen	20	5	0.21	23.73	+	5.27e-06	0.000798
MTCH1						tRNA metabolic process	181	11	1.91	5.77	+	5.78e-06	0.000867
PTCD3						mitochondrion morphogenesis	21	5	0.22	22.6	+	6.48e-06	0.000953
AK2						regulation of translational fidelity	21	5	0.22	22.6	+	6.48e-06	0.000961
MCUR1						alpha-amino acid metabolic process	187	11	1.97	5.58	+	7.75e-06	0.00113
NDUFC1						mitochondrial cytochrome c oxidase assembly	22	5	0.23	21.57	+	7.88e-06	0.00114
SFXN1						purine nucleotide biosynthetic process	154	10	1.62	6.16	+	8.96e-06	0.00128
GLRX5						regulation of gene expression	4752	24	50.07	0.48	-	9.73e-06	0.00138
SLC25A39						cellular oxidant detoxification	93	8	0.98	8.16	+	1.08e-05	0.00152
NDUFB3						ribonucleotide biosynthetic process	158	10	1.66	6.01	+	1.11e-05	0.00154
REXO2						mitochondrial electron transport, ubiquinol to cytochrome c	11	4	0.12	34.51	+	1.43e-05	0.00198
NDUFA4						tRNA aminoacylation	45	6	0.47	12.65	+	1.46e-05	0.002
OAT						cellular component assembly	2256	46	23.77	1.94	+	1.57e-05	0.00212
SHMT2						ribose phosphate biosynthetic process	166	10	1.75	5.72	+	1.66e-05	0.00214
MTHFD2						regulation of macromolecule biosynthetic process	3937	18	41.48	0.43	-	1.66e-05	0.00215
CPS1						respiratory chain complex IV assembly	26	5	0.27	18.25	+	1.6e-05	0.00216
GSR						amino acid activation	46	6	0.48	12.38	+	1.64e-05	0.00216
TRMU						regulation of cellular macromolecule biosynthetic process	3908	18	41.18	0.44	-	1.66e-05	0.00217
GLUD1						sulfur compound metabolic process	330	14	3.48	4.03	+	1.64e-05	0.00218
FHIT						regulation of generation of precursor metabolites and energy	133	9	1.4	6.42	+	1.86e-05	0.00238
TFAM						cristae formation	12	4	0.13	31.64	+	1.9e-05	0.00241
ALDH18A1						glutamine family amino acid metabolic process	73	7	0.77	9.1	+	2.03e-05	0.00255
OXA1L						dicarboxylic acid biosynthetic process	13	4	0.14	29.2	+	2.46e-05	0.00302
GLOD4						aminoacyl-tRNA metabolism involved in translational fidelity	13	4	0.14	29.2	+	2.46e-05	0.00305
PDF						regulation of cellular respiration	50	6	0.53	11.39	+	2.52e-05	0.00305
GTPBP3						organophosphate biosynthetic process	490	17	5.16	3.29	+	2.52e-05	0.00307
ACOT2						monocarboxylic acid catabolic process	105	8	1.11	7.23	+	2.46e-05	0.00307
ABCD3						catabolic process	1885	40	19.86	2.01	+	2.6e-05	0.00312
IMMP1L						cellular amino acid catabolic process	107	8	1.13	7.1	+	2.79e-05	0.0033
POLG						biological regulation	12242	98	128.99	0.76	-	2.78e-05	0.00331
ACAD11						cellular detoxification	108	8	1.14	7.03	+	2.97e-05	0.00346
NGRN						glutamate metabolic process	30	5	0.32	15.82	+	2.96e-05	0.00348
TOMM6						nucleotide biosynthetic process	218	11	2.3	4.79	+	3.01e-05	0.00349
MACROD1						acetyl-CoA biosynthetic process	14	4	0.15	27.12	+	3.14e-05	0.00358
NIT1						tricarboxylic acid metabolic process	14	4	0.15	27.12	+	3.14e-05	0.0036
TRIT1						nucleoside phosphate biosynthetic process	220	11	2.32	4.75	+	3.26e-05	0.0037
ELAC2						acetyl-CoA metabolic process	31	5	0.33	15.31	+	3.41e-05	0.00381
SLC25A36						organic substance catabolic process	1585	35	16.7	2.1	+	3.39e-05	0.00381
STOM						cellular component biogenesis	2485	48	26.18	1.83	+	3.65e-05	0.00405
METTL5						fatty acid oxidation	81	7	0.85	8.2	+	3.77e-05	0.00415
ACLY						fatty acid catabolic process	83	7	0.87	8	+	4.37e-05	0.00477
TOMM5						regulation of aerobic respiration	33	5	0.35	14.38	+	4.46e-05	0.00484
MRPL42						alpha-amino acid catabolic process	84	7	0.89	7.91	+	4.69e-05	0.00505
MRS2						cellular response to toxic substance	116	8	1.22	6.55	+	4.8e-05	0.00514
CHPT1						lipid oxidation	85	7	0.9	7.82	+	5.03e-05	0.00535
TIMMDC1						positive regulation of RNA biosynthetic process	1614	3	17.01	0.18	-	5.54e-05	0.00578
AKR7A2						positive regulation of transcription, DNA-templated	1612	3	16.98	0.18	-	5.52e-05	0.00579
DUT						positive regulation of nucleic acid-templated transcription	1612	3	16.98	0.18	-	5.52e-05	0.00583
NME4						regulation of mitochondrial RNA catabolic process	5	3	0.05	56.94	+	6.02e-05	0.00612
PNPO						protein transmembrane transport	59	6	0.62	9.65	+	5.93e-05	0.00614
PRDX6						nucleobase-containing compound metabolic process	2473	47	26.06	1.8	+	5.98e-05	0.00615
RAB24						glutamate biosynthetic process	5	3	0.05	56.94	+	6.02e-05	0.00616
MRPL52						heterocycle biosynthetic process	809	22	8.52	2.58	+	6.12e-05	0.00617
PTRH2						protein transmembrane import into intracellular organelle	36	5	0.38	13.18	+	6.5e-05	0.00651
LYPLAL1						regulation of cellular biosynthetic process	4090	21	43.09	0.49	-	7.17e-05	0.00715
MGST1						positive regulation of nucleobase-containing compound metabolic process	1903	5	20.05	0.25	-	7.59e-05	0.00751
MTPAP						response to oxidative stress	383	14	4.04	3.47	+	7.77e-05	0.00765
AHCYL1						mitochondrial calcium ion transmembrane transport	19	4	0.2	19.98	+	8.71e-05	0.00852
COX20						L-proline biosynthetic process	6	3	0.06	47.45	+	8.97e-05	0.00866
PTPMT1						proline biosynthetic process	6	3	0.06	47.45	+	8.97e-05	0.00871
COX7A2L						one-carbon metabolic process	39	5	0.41	12.17	+	9.18e-05	0.00881
TXNRD1						protein import into mitochondrial matrix	20	4	0.21	18.98	+	0.000104	0.00989
IDI1						response to stimulus	8034	57	84.65	0.67	-	0.000109	0.0103
BCL2L13						establishment of protein localization to organelle	299	12	3.15	3.81	+	0.00011	0.0103
MMADHC						tRNA aminoacylation for protein translation	42	5	0.44	11.3	+	0.000126	0.0118
PYCR2						phosphate-containing compound metabolic process	1760	36	18.54	1.94	+	0.000132	0.0123
OSBPL1A						reactive oxygen species metabolic process	101	7	1.06	6.58	+	0.000139	0.0129
SLC25A37						detoxification	137	8	1.44	5.54	+	0.000144	0.0133
SLC25A28						cellular protein metabolic process	3220	56	33.93	1.65	+	0.000154	0.014
NUDT5						mitochondrial RNA metabolic process	44	5	0.46	10.78	+	0.000154	0.0141
SOD1						organic hydroxy compound metabolic process	463	15	4.88	3.07	+	0.000158	0.0143
NDUFAF3						cellular macromolecule metabolic process	4443	71	46.81	1.52	+	0.000174	0.0157
PEX11B						cellular response to oxidative stress	224	10	2.36	4.24	+	0.000181	0.0162
DBI						cellular lipid catabolic process	182	9	1.92	4.69	+	0.000185	0.0164
PNPT1						cation transmembrane transport	641	18	6.75	2.67	+	0.0002	0.0177
RNASEH1						regulation of mitochondrion organization	145	8	1.53	5.24	+	0.000208	0.0183
SCP2						protein targeting	229	10	2.41	4.14	+	0.000215	0.0188
LDHB						fatty acid metabolic process	323	12	3.4	3.53	+	0.000219	0.019
HINT1						regulation of mitochondrial translation	25	4	0.26	15.19	+	0.000223	0.0191
MGST3						glutamine metabolic process	25	4	0.26	15.19	+	0.000223	0.0192
OCIAD1						regulation of biosynthetic process	4154	23	43.77	0.53	-	0.000231	0.0196
MSRB3						phosphorus metabolic process	1785	36	18.81	1.91	+	0.00023	0.0197
SLC25A6						glutamine family amino acid catabolic process	26	4	0.27	14.6	+	0.000255	0.0215
FBXL4						cellular response to stimulus	6376	43	67.18	0.64	-	0.00028	0.0236
TOMM20						tetrahydrofolate interconversion	10	3	0.11	28.47	+	0.000296	0.0244
PARK7						intracellular protein transmembrane transport	51	5	0.54	9.3	+	0.000292	0.0244
COA1						proline metabolic process	10	3	0.11	28.47	+	0.000296	0.0245
DHX30						fatty acid beta-oxidation using acyl-CoA dehydrogenase	10	3	0.11	28.47	+	0.000296	0.0246
PANK2						positive regulation of RNA metabolic process	1738	5	18.31	0.27	-	0.000304	0.025
PRKACA						cell surface receptor signaling pathway	2029	7	21.38	0.33	-	0.000328	0.0266
ANGEL2						steroid biosynthetic process	117	7	1.23	5.68	+	0.000326	0.0266
PAICS						mitochondrial protein processing	11	3	0.12	25.88	+	0.000374	0.0299
MGARP						regulation of mitochondrial gene expression	29	4	0.31	13.09	+	0.000371	0.03
PMAIP1						calcium import into the mitochondrion	11	3	0.12	25.88	+	0.000374	0.03
COMT						G protein-coupled receptor signaling pathway	1216	2	12.81	0.16	-	0.000384	0.0305
APEX1						nucleoside bisphosphate biosynthetic process	55	5	0.58	8.63	+	0.000403	0.0316
GOLPH3						ribonucleoside bisphosphate biosynthetic process	55	5	0.58	8.63	+	0.000403	0.0317
CEP89						nucleoside bisphosphate metabolic process	122	7	1.29	5.45	+	0.000415	0.0318
AKAP10						purine nucleoside bisphosphate biosynthetic process	55	5	0.58	8.63	+	0.000403	0.0319
NSUN2						regulation of macromolecule metabolic process	6086	41	64.13	0.64	-	0.000418	0.0319
SNAP29						ribonucleoside bisphosphate metabolic process	122	7	1.29	5.45	+	0.000415	0.032
						carbohydrate derivative metabolic process	922	22	9.71	2.26	+	0.000411	0.032
						purine nucleoside bisphosphate metabolic process	122	7	1.29	5.45	+	0.000415	0.0322
						ion transmembrane transport	854	21	9	2.33	+	0.000429	0.0326
						lactate metabolic process	12	3	0.13	23.73	+	0.000464	0.0351
						water-soluble vitamin metabolic process	57	5	0.6	8.33	+	0.00047	0.0354
						inorganic cation transmembrane transport	576	16	6.07	2.64	+	0.000507	0.038
						protein tetramerization	90	6	0.95	6.33	+	0.000509	0.038
						regulation of response to stimulus	3795	21	39.99	0.53	-	0.000539	0.0395
						thioester metabolic process	91	6	0.96	6.26	+	0.000538	0.0396
						nucleoside triphosphate metabolic process	91	6	0.96	6.26	+	0.000538	0.0398
						steroid metabolic process	259	10	2.73	3.66	+	0.000548	0.0399
						acyl-CoA metabolic process	91	6	0.96	6.26	+	0.000538	0.04
						cytoskeleton organization	1165	2	12.28	0.16	-	0.000553	0.0401
						positive regulation of transcription by RNA polymerase II	1187	2	12.51	0.16	-	0.000563	0.0406
						protein metabolic process	3811	61	40.15	1.52	+	0.000582	0.0418
						purine ribonucleoside triphosphate metabolic process	61	5	0.64	7.78	+	0.000627	0.0449
						iron import into the mitochondrion	2	2	0.02	94.91	+	0.00064	0.045
						positive regulation of mitochondrial DNA replication	2	2	0.02	94.91	+	0.00064	0.0452
						negative regulation of mitochondrial RNA catabolic process	2	2	0.02	94.91	+	0.00064	0.0454
						valyl-tRNA aminoacylation	2	2	0.02	94.91	+	0.00064	0.0456
						lipid modification	174	8	1.83	4.36	+	0.000666	0.0466
						negative regulation of RNA biosynthetic process	1326	3	13.97	0.21	-	0.000686	0.0473
						negative regulation of nucleic acid-templated transcription	1324	3	13.95	0.22	-	0.000685	0.0475
						negative regulation of transcription, DNA-templated	1322	3	13.93	0.22	-	0.000685	0.0477
						cellular response to chemical stress	269	10	2.83	3.53	+	0.000726	0.0499
931 elements included exclusively in "Hs MitoCarta 3.0":						Homo sapiens (REF)	Client Text Box Input ( Hierarchy ) NEW! )
CYC1						GO biological process complete	#	#	expected	Fold Enrichment	+/-	raw P value	FDR
SDHB						mitochondrion organization	409	206	18.83	10.94	+	1.13e-127	1.77e-123
COQ7						small molecule metabolic process	1550	307	71.35	4.3	+	7.25e-102	5.71e-98
SDHA						cellular metabolic process	7027	646	323.46	2	+	3.4e-96	1.78e-92
UQCRC1						mitochondrial transport	207	131	9.53	13.75	+	3.51e-89	1.38e-85
COQ5						metabolic process	7885	668	362.95	1.84	+	2.9e-85	9.14e-82
PDHA1						cellular respiration	180	119	8.29	14.36	+	1.77e-82	4.64e-79
COQ9						carboxylic acid metabolic process	806	198	37.1	5.34	+	3.01e-76	6.77e-73
MRPL12						generation of precursor metabolites and energy	391	147	18	8.17	+	5.48e-76	1.08e-72
ATP5F1D						oxoacid metabolic process	835	200	38.44	5.2	+	1.94e-75	3.4e-72
ISCA2						organic acid metabolic process	857	200	39.45	5.07	+	9.16e-74	1.44e-70
PMPCB						energy derivation by oxidation of organic compounds	245	121	11.28	10.73	+	7.5e-73	9.83e-70
UQCRFS1						aerobic respiration	153	104	7.04	14.77	+	7.26e-73	1.04e-69
ATP5F1A						biosynthetic process	2420	301	111.39	2.7	+	2.15e-56	2.6e-53
OGDH						oxidative phosphorylation	113	79	5.2	15.19	+	4.9e-56	5.51e-53
PDHB						mitochondrial respiratory chain complex assembly	93	74	4.28	17.29	+	2.18e-55	2.29e-52
MRPL53						electron transport chain	166	88	7.64	11.52	+	7.34e-55	7.22e-52
DBT						ATP metabolic process	202	93	9.3	10	+	8.06e-54	7.47e-51
PDK4						cellular biosynthetic process	2293	287	105.55	2.72	+	8.77e-54	7.66e-51
MRPS27						mitochondrial transmembrane transport	97	72	4.46	16.13	+	2.04e-52	1.69e-49
GRPEL1						organic substance biosynthetic process	2354	287	108.36	2.65	+	1.7e-51	1.34e-48
PDHX						cellular nitrogen compound biosynthetic process	1289	200	59.33	3.37	+	2.41e-48	1.81e-45
MPC2						respiratory electron transport chain	105	69	4.83	14.28	+	1.01e-47	7.26e-45
NDUFS1						organonitrogen compound biosynthetic process	1249	195	57.49	3.39	+	2.08e-47	1.36e-44
MRPL46						cellular nitrogen compound metabolic process	3192	334	146.93	2.27	+	2.06e-47	1.41e-44
ATP5F1E						organic acid catabolic process	220	88	10.13	8.69	+	5.51e-47	3.47e-44
MRPS23						organic substance metabolic process	7409	564	341.04	1.65	+	1.49e-46	9.03e-44
FH						regulation of biological process	11522	308	530.36	0.58	-	7.25e-46	4.23e-43
PMPCA						carboxylic acid catabolic process	216	86	9.94	8.65	+	8.49e-46	4.77e-43
ATP5F1B						mitochondrial gene expression	88	63	4.05	15.55	+	2.82e-45	1.53e-42
ISCA1						cellular amide metabolic process	780	149	35.9	4.15	+	8.51e-45	4.46e-42
SUCLA2						regulation of cellular process	11067	293	509.42	0.58	-	1.16e-43	5.88e-41
COQ3						small molecule catabolic process	352	100	16.2	6.17	+	2.19e-42	1.08e-39
MRPS15						nucleotide metabolic process	414	103	19.06	5.4	+	2.65e-39	1.26e-36
COX11						monocarboxylic acid metabolic process	491	111	22.6	4.91	+	5.24e-39	2.42e-36
ETFDH						ATP synthesis coupled electron transport	85	56	3.91	14.31	+	6.09e-39	2.66e-36
TIMM10						mitochondrial ATP synthesis coupled electron transport	85	56	3.91	14.31	+	6.09e-39	2.74e-36
MRPL2						nucleoside phosphate metabolic process	423	103	19.47	5.29	+	1.33e-38	5.65e-36
BCKDHA						cellular amino acid metabolic process	276	85	12.7	6.69	+	2.86e-38	1.19e-35
HIGD2A						aerobic electron transport chain	80	53	3.68	14.39	+	5.31e-37	2.14e-34
ATP5PO						mitochondrial membrane organization	110	57	5.06	11.26	+	2.2e-35	8.67e-33
ECHS1						biological regulation	12242	369	563.51	0.65	-	2.71e-35	1.04e-32
LETMD1						primary metabolic process	6870	507	316.23	1.6	+	3.12e-35	1.17e-32
COX6A1						signaling	5057	82	232.78	0.35	-	3.98e-35	1.46e-32
COX15						cell communication	5160	86	237.52	0.36	-	7.78e-35	2.78e-32
HADHA						nucleobase-containing small molecule metabolic process	493	104	22.69	4.58	+	2.65e-34	9.26e-32
NDUFS7						ribonucleotide metabolic process	324	85	14.91	5.7	+	6.34e-34	2.17e-31
CPT2						ribose phosphate metabolic process	335	86	15.42	5.58	+	1e-33	3.35e-31
BCKDHB						purine ribonucleotide metabolic process	306	82	14.09	5.82	+	2.67e-33	8.56e-31
IDH3B						protein localization to mitochondrion	79	49	3.64	13.47	+	2.63e-33	8.63e-31
ACADS						amide biosynthetic process	500	103	23.02	4.48	+	3.22e-33	1.01e-30
LETM1						purine nucleotide metabolic process	320	83	14.73	5.63	+	7.69e-33	2.37e-30
ATP5ME						mitochondrial respiratory chain complex I assembly	58	44	2.67	16.48	+	1.05e-32	3.12e-30
AUH						NADH dehydrogenase complex assembly	58	44	2.67	16.48	+	1.05e-32	3.18e-30
NDUFV2						organonitrogen compound metabolic process	4789	390	220.44	1.77	+	1.47e-32	4.29e-30
COQ6						signal transduction	4720	77	217.26	0.35	-	3.64e-32	1.04e-29
MRPL43						regulation of transcription by RNA polymerase II	2540	18	116.92	0.15	-	2.51e-31	7.04e-29
ABHD11						purine-containing compound metabolic process	342	83	15.74	5.27	+	4.24e-31	1.17e-28
ATP5PF						establishment of protein localization to mitochondrion	71	45	3.27	13.77	+	5.56e-31	1.51e-28
NDUFB8						nitrogen compound metabolic process	6361	468	292.8	1.6	+	6.58e-31	1.76e-28
LONP1						organophosphate metabolic process	833	129	38.34	3.36	+	1.51e-30	3.96e-28
AIFM1						fatty acid metabolic process	323	80	14.87	5.38	+	1.64e-30	4.23e-28
ECHDC3						cellular process	15054	840	692.94	1.21	+	1.69e-30	4.29e-28
APOOL						regulation of nucleic acid-templated transcription	3418	43	157.33	0.27	-	1.63e-29	4e-27
MRPL10						regulation of RNA biosynthetic process	3423	43	157.56	0.27	-	1.61e-29	4.02e-27
MRRF						regulation of transcription, DNA-templated	3417	43	157.29	0.27	-	2.43e-29	5.88e-27
NDUFS8						organic cyclic compound metabolic process	2921	272	134.46	2.02	+	3.8e-29	9.06e-27
ACADM						protein targeting to mitochondrion	56	40	2.58	15.52	+	4e-29	9.41e-27
TIMM9						nucleotide biosynthetic process	218	64	10.03	6.38	+	4.93e-28	1.14e-25
SLC25A4						nucleoside phosphate biosynthetic process	220	64	10.13	6.32	+	7.56e-28	1.72e-25
SAMM50						translation	366	80	16.85	4.75	+	2.2e-27	4.94e-25
NDUFS2						regulation of RNA metabolic process	3700	55	170.31	0.32	-	3.09e-27	6.84e-25
ACO2						mitochondrial RNA metabolic process	44	35	2.03	17.28	+	9.24e-27	2.02e-24
SUPV3L1						sulfur compound metabolic process	330	75	15.19	4.94	+	1.24e-26	2.67e-24
FECH						peptide biosynthetic process	388	81	17.86	4.54	+	1.44e-26	3.03e-24
MTIF2						mitochondrial translation	54	37	2.49	14.89	+	1.43e-26	3.04e-24
PHB						cellular aromatic compound metabolic process	2687	250	123.68	2.02	+	1.71e-26	3.54e-24
HIBCH						peptide metabolic process	519	93	23.89	3.89	+	4.37e-26	8.94e-24
MRPS2						heterocycle metabolic process	2624	245	120.78	2.03	+	4.46e-26	9e-24
SURF1						regulation of mitochondrion organization	145	51	6.67	7.64	+	1.67e-25	3.32e-23
GUF1						cellular amino acid catabolic process	107	45	4.93	9.14	+	3.28e-25	6.45e-23
LYRM4						small molecule biosynthetic process	421	82	19.38	4.23	+	3.82e-25	7.41e-23
MRPL16						nucleoside bisphosphate metabolic process	122	47	5.62	8.37	+	5.78e-25	1.08e-22
MRPL40						ribonucleoside bisphosphate metabolic process	122	47	5.62	8.37	+	5.78e-25	1.1e-22
IDH3G						purine nucleoside bisphosphate metabolic process	122	47	5.62	8.37	+	5.78e-25	1.11e-22
SDHC						ribonucleotide biosynthetic process	158	52	7.27	7.15	+	7.04e-25	1.3e-22
SDHAF2						thioester metabolic process	91	42	4.19	10.03	+	7.5e-25	1.34e-22
COQ10A						dicarboxylic acid metabolic process	91	42	4.19	10.03	+	7.5e-25	1.36e-22
GATD3A						acyl-CoA metabolic process	91	42	4.19	10.03	+	7.5e-25	1.37e-22
TXN2						monocarboxylic acid catabolic process	105	44	4.83	9.1	+	1.25e-24	2.22e-22
COX6C						fatty acid catabolic process	83	40	3.82	10.47	+	2.83e-24	4.96e-22
NDUFB9						organophosphate biosynthetic process	490	87	22.55	3.86	+	3.32e-24	5.74e-22
MTCH2						ribose phosphate biosynthetic process	166	52	7.64	6.81	+	4.64e-24	7.94e-22
NDUFA6						purine ribonucleotide biosynthetic process	144	49	6.63	7.39	+	4.92e-24	8.33e-22
SLC25A20						purine nucleotide biosynthetic process	154	50	7.09	7.05	+	9.44e-24	1.58e-21
COX17						regulation of macromolecule metabolic process	6086	146	280.14	0.52	-	3.75e-23	6.21e-21
MICOS10						organic cyclic compound biosynthetic process	948	123	43.64	2.82	+	5.51e-23	9.04e-21
SOD2						fatty acid oxidation	81	38	3.73	10.19	+	8.38e-23	1.36e-20
COX6B1						purine-containing compound biosynthetic process	164	50	7.55	6.62	+	9.48e-23	1.52e-20
VDAC1						lipid oxidation	85	38	3.91	9.71	+	3.17e-22	5.05e-20
CLPP						fatty acid beta-oxidation	57	33	2.62	12.58	+	3.83e-22	6.03e-20
HADH						alpha-amino acid metabolic process	187	52	8.61	6.04	+	4.31e-22	6.72e-20
ACADL						regulation of gene expression	4752	102	218.74	0.47	-	1.24e-21	1.92e-19
MALSU1						mitochondrial electron transport, NADH to ubiquinone	45	30	2.07	14.48	+	1.52e-21	2.32e-19
NDUFS4						heterocycle biosynthetic process	809	109	37.24	2.93	+	1.58e-21	2.39e-19
MRPL4						cytochrome complex assembly	36	28	1.66	16.9	+	1.74e-21	2.61e-19
PITRM1						proton transmembrane transport	134	44	6.17	7.13	+	3.29e-21	4.88e-19
UQCC1						regulation of nucleobase-containing compound metabolic process	3933	77	181.04	0.43	-	1.88e-20	2.76e-18
MRPL55						cellular lipid metabolic process	903	113	41.57	2.72	+	5.32e-20	7.76e-18
MRM1						lipid metabolic process	1156	131	53.21	2.46	+	9.44e-20	1.36e-17
MECR						transmembrane transport	1182	133	54.41	2.44	+	1.05e-19	1.5e-17
MRPL44						regulation of cellular macromolecule biosynthetic process	3908	79	179.89	0.44	-	2.68e-19	3.8e-17
ABCB8						aromatic compound biosynthetic process	821	105	37.79	2.78	+	2.88e-19	4.04e-17
ATPAF2						regulation of mitochondrial gene expression	29	24	1.33	17.98	+	4.83e-19	6.73e-17
NDUFA9						regulation of macromolecule biosynthetic process	3937	81	181.22	0.45	-	7.38e-19	1.02e-16
COA6						inner mitochondrial membrane organization	35	25	1.61	15.52	+	1.07e-18	1.47e-16
POLRMT						cellular protein-containing complex assembly	786	101	36.18	2.79	+	1.1e-18	1.49e-16
ISCU						nucleobase-containing compound metabolic process	2473	212	113.83	1.86	+	4.55e-18	6.11e-16
RTN4IP1						positive regulation of mitochondrion organization	74	31	3.41	9.1	+	9.7e-18	1.29e-15
OGDHL						nucleoside triphosphate biosynthetic process	64	29	2.95	9.84	+	2.11e-17	2.78e-15
ATP5F1C						G protein-coupled receptor signaling pathway	1216	6	55.97	0.11	-	4.02e-17	5.27e-15
BCKDK						tRNA metabolic process	181	44	8.33	5.28	+	5.03e-17	6.54e-15
NDUFAF4						cellular lipid catabolic process	182	44	8.38	5.25	+	5.98e-17	7.72e-15
SLC25A35						regulation of mitochondrial translation	25	21	1.15	18.25	+	6.41e-17	8.2e-15
SLC25A11						cellular ketone metabolic process	81	31	3.73	8.31	+	7.52e-17	9.55e-15
TIMM8B						ATP biosynthetic process	35	23	1.61	14.28	+	9.87e-17	1.24e-14
MCAT						cellular catabolic process	1615	154	74.34	2.07	+	1.02e-16	1.27e-14
IBA57						respiratory chain complex IV assembly	26	21	1.2	17.55	+	1.11e-16	1.38e-14
DAP3						apoptotic mitochondrial changes	57	27	2.62	10.29	+	1.13e-16	1.39e-14
SDHAF1						purine ribonucleoside triphosphate biosynthetic process	46	25	2.12	11.81	+	1.3e-16	1.58e-14
MRPS17						alpha-amino acid catabolic process	84	31	3.87	8.02	+	1.72e-16	2.08e-14
ADHFE1						purine nucleoside triphosphate biosynthetic process	47	25	2.16	11.56	+	1.9e-16	2.29e-14
NFS1						cellular response to stimulus	6376	179	293.49	0.61	-	2.23e-16	2.66e-14
NDUFAF5						cell surface receptor signaling pathway	2029	27	93.4	0.29	-	2.44e-16	2.89e-14
MRPL17						regulation of mitochondrial membrane permeability	60	27	2.76	9.78	+	3.08e-16	3.61e-14
TACO1						phosphate-containing compound metabolic process	1760	162	81.01	2	+	3.11e-16	3.63e-14
PPTC7						purine nucleoside triphosphate metabolic process	67	28	3.08	9.08	+	3.91e-16	4.53e-14
MRPL11						purine ribonucleoside triphosphate metabolic process	61	27	2.81	9.62	+	4.25e-16	4.89e-14
COX4I1						protein-containing complex assembly	1192	124	54.87	2.26	+	5.8e-16	6.62e-14
MRPL13						organic substance catabolic process	1585	150	72.96	2.06	+	6.75e-16	7.64e-14
PDK2						cell differentiation	3403	71	156.64	0.45	-	1.05e-15	1.18e-13
ALAS1						ribonucleoside triphosphate biosynthetic process	52	25	2.39	10.44	+	1.17e-15	1.31e-13
MTO1						regulation of nitrogen compound metabolic process	5538	149	254.92	0.58	-	1.25e-15	1.37e-13
LIAS						phosphorus metabolic process	1785	162	82.16	1.97	+	1.24e-15	1.38e-13
NDUFA5						positive regulation of transcription, DNA-templated	1612	17	74.2	0.23	-	1.31e-15	1.42e-13
MTX2						positive regulation of nucleic acid-templated transcription	1612	17	74.2	0.23	-	1.31e-15	1.43e-13
SUCLG2						positive regulation of RNA biosynthetic process	1614	17	74.29	0.23	-	1.34e-15	1.44e-13
SLC25A1						lipid modification	174	41	8.01	5.12	+	1.48e-15	1.59e-13
TIMM50						catabolic process	1885	167	86.77	1.92	+	2.47e-15	2.63e-13
VDAC2						multicellular organismal process	6584	192	303.07	0.63	-	3.44e-15	3.64e-13
SLC25A42						carbohydrate derivative metabolic process	922	103	42.44	2.43	+	3.51e-15	3.69e-13
TOMM7						ribonucleoside triphosphate metabolic process	68	27	3.13	8.63	+	3.61e-15	3.76e-13
ECH1						locomotion	1195	8	55.01	0.15	-	4.42e-15	4.58e-13
GATB						negative regulation of nitrogen compound metabolic process	2381	40	109.6	0.36	-	5.61e-15	5.77e-13
BCS1L						nucleoside triphosphate metabolic process	91	30	4.19	7.16	+	6.3e-15	6.44e-13
ERAL1						negative regulation of RNA metabolic process	1433	14	65.96	0.21	-	1.28e-14	1.3e-12
CMC1						positive regulation of RNA metabolic process	1738	22	80	0.27	-	1.4e-14	1.42e-12
MRPL28						negative regulation of macromolecule metabolic process	2738	52	126.03	0.41	-	1.44e-14	1.45e-12
TSFM						regulation of membrane permeability	73	27	3.36	8.04	+	1.47e-14	1.46e-12
NFU1						regulation of response to stimulus	3795	88	174.69	0.5	-	1.81e-14	1.8e-12
YARS2						positive regulation of biological process	6064	174	279.13	0.62	-	1.92e-14	1.88e-12
MRPL21						movement of cell or subcellular component	1413	14	65.04	0.22	-	2.57e-14	2.51e-12
ALDH4A1						negative regulation of transcription, DNA-templated	1322	12	60.85	0.2	-	3.3e-14	3.2e-12
TOMM40L						protein-containing complex subunit organization	1344	129	61.87	2.09	+	3.73e-14	3.6e-12
NDUFAF1						response to stimulus	8034	257	369.81	0.69	-	5.93e-14	5.69e-12
NDUFB10						cellular developmental process	3463	78	159.4	0.49	-	6.49e-14	6.19e-12
ACADSB						negative regulation of nucleobase-containing compound metabolic process	1538	18	70.8	0.25	-	6.89e-14	6.54e-12
MRPS9						anatomical structure morphogenesis	2138	35	98.41	0.36	-	7.76e-14	7.32e-12
COQ8A						cell-cell signaling	1030	6	47.41	0.13	-	7.85e-14	7.36e-12
COQ4						lipid catabolic process	282	49	12.98	3.77	+	8.43e-14	7.85e-12
MRPL15						negative regulation of RNA biosynthetic process	1326	13	61.04	0.21	-	1.2e-13	1.11e-11
NDUFA2						vesicle-mediated transport	1330	13	61.22	0.21	-	1.21e-13	1.12e-11
MRPL24						biological_process	17689	888	814.24	1.09	+	1.46e-13	1.33e-11
NDUFS5						Unclassified	2906	60	133.76	0.45	-	1.46e-13	1.33e-11
AK3						regulation of primary metabolic process	5706	163	262.65	0.62	-	1.48e-13	1.34e-11
CYCS						mitochondrial RNA processing	22	17	1.01	16.79	+	1.55e-13	1.38e-11
MIPEP						mitochondrial cytochrome c oxidase assembly	22	17	1.01	16.79	+	1.55e-13	1.39e-11
LYRM7						negative regulation of nucleic acid-templated transcription	1324	13	60.94	0.21	-	1.79e-13	1.59e-11
CRAT						ubiquinone metabolic process	18	16	0.83	19.31	+	1.83e-13	1.61e-11
PCCB						organelle organization	3354	246	154.39	1.59	+	1.9e-13	1.67e-11
MRPS7						biological adhesion	958	5	44.1	0.11	-	2.18e-13	1.91e-11
PRODH						positive regulation of cellular process	5584	159	257.03	0.62	-	2.37e-13	2.06e-11
PCCA						positive regulation of transcription by RNA polymerase II	1187	10	54.64	0.18	-	2.42e-13	2.09e-11
MCCC1						energy coupled proton transport, down electrochemical gradient	23	17	1.06	16.06	+	2.58e-13	2.21e-11
MRPS12						ATP synthesis coupled proton transport	23	17	1.06	16.06	+	2.58e-13	2.22e-11
CLPB						cell adhesion	952	5	43.82	0.11	-	3.33e-13	2.83e-11
MRPL49						carboxylic acid biosynthetic process	263	46	12.11	3.8	+	4e-13	3.38e-11
TMEM126A						ketone biosynthetic process	29	18	1.33	13.48	+	4.46e-13	3.76e-11
ECHDC2						cytoskeleton organization	1165	10	53.63	0.19	-	4.87e-13	4.07e-11
MRPL36						organic acid biosynthetic process	265	46	12.2	3.77	+	5.06e-13	4.22e-11
SLC25A30						nucleobase-containing compound biosynthetic process	738	84	33.97	2.47	+	5.3e-13	4.39e-11
BDH1						quinone biosynthetic process	16	15	0.74	20.37	+	6.26e-13	5.13e-11
FARS2						ubiquinone biosynthetic process	16	15	0.74	20.37	+	6.26e-13	5.15e-11
ABCB7						tricarboxylic acid cycle	30	18	1.38	13.03	+	6.85e-13	5.59e-11
MTX1						regulation of cellular biosynthetic process	4090	104	188.27	0.55	-	7.37e-13	5.98e-11
TIMM17A						response to oxidative stress	383	56	17.63	3.18	+	8.23e-13	6.64e-11
ALDH9A1						ion transmembrane transport	854	92	39.31	2.34	+	8.56e-13	6.87e-11
MRPS18C						quinone metabolic process	36	19	1.66	11.47	+	8.82e-13	7.05e-11
MARS2						negative regulation of cellular macromolecule biosynthetic process	1547	20	71.21	0.28	-	9.37e-13	7.45e-11
ALDH6A1						regulation of release of cytochrome c from mitochondria	48	21	2.21	9.5	+	9.5e-13	7.51e-11
FDXR						regulation of signal transduction	2855	61	131.42	0.46	-	1.3e-12	1.02e-10
TRAP1						gene expression	1990	164	91.6	1.79	+	1.77e-12	1.38e-10
ACAD8						positive regulation of nucleobase-containing compound metabolic process	1903	31	87.6	0.35	-	1.86e-12	1.45e-10
ALDH2						negative regulation of macromolecule biosynthetic process	1558	21	71.72	0.29	-	1.91e-12	1.48e-10
PPIF						ncRNA metabolic process	469	62	21.59	2.87	+	2.47e-12	1.9e-10
TIMM22						cell motility	986	7	45.39	0.15	-	3.39e-12	2.59e-10
IVD						localization of cell	986	7	45.39	0.15	-	3.39e-12	2.61e-10
L2HGDH						protein targeting	229	41	10.54	3.89	+	3.98e-12	3.03e-10
ETHE1						positive regulation of macromolecule metabolic process	3384	81	155.77	0.52	-	4.66e-12	3.53e-10
SLC25A12						regulation of mitochondrial membrane potential	75	24	3.45	6.95	+	5.44e-12	4.09e-10
MRPS21						protein import into mitochondrial matrix	20	15	0.92	16.29	+	5.73e-12	4.27e-10
ACAA2						protein insertion into mitochondrial membrane	20	15	0.92	16.29	+	5.73e-12	4.29e-10
MRPL30						establishment of protein localization to mitochondrial membrane	25	16	1.15	13.9	+	6.39e-12	4.74e-10
DNAJA3						mitochondrial ATP synthesis coupled proton transport	16	14	0.74	19.01	+	6.99e-12	5.14e-10
MRPS34						positive regulation of mitochondrial translation	16	14	0.74	19.01	+	6.99e-12	5.17e-10
ETFB						negative regulation of biological process	5180	149	238.44	0.62	-	7.56e-12	5.54e-10
AFG1L						immune response	1677	26	77.19	0.34	-	1.18e-11	8.58e-10
ATP5IF1						cellular modified amino acid metabolic process	177	35	8.15	4.3	+	1.36e-11	9.86e-10
ATP5PB						regulation of biosynthetic process	4154	111	191.21	0.58	-	1.53e-11	1.11e-09
COX7C						detection of stimulus involved in sensory perception	558	0	25.69	< 0.01	-	1.6e-11	1.15e-09
COQ10B						establishment of protein localization to organelle	299	46	13.76	3.34	+	2.05e-11	1.47e-09
ACSF3						regulation of reactive oxygen species metabolic process	151	32	6.95	4.6	+	2.16e-11	1.54e-09
POLDIP2						negative regulation of cellular biosynthetic process	1616	25	74.39	0.34	-	2.96e-11	2.1e-09
SLC25A10						cell development	1621	25	74.62	0.34	-	3.03e-11	2.14e-09
SLC25A13						positive regulation of response to stimulus	2081	39	95.79	0.41	-	3.06e-11	2.15e-09
PDK3						regulation of cell communication	3230	78	148.68	0.52	-	3.33e-11	2.33e-09
ME3						branched-chain amino acid metabolic process	19	14	0.87	16.01	+	3.48e-11	2.42e-09
IDH2						sensory perception of chemical stimulus	542	0	24.95	< 0.01	-	3.62e-11	2.51e-09
GCDH						regulation of signaling	3245	79	149.37	0.53	-	3.76e-11	2.6e-09
MRPL9						branched-chain amino acid catabolic process	15	13	0.69	18.83	+	4.33e-11	2.98e-09
CHCHD10						immune system process	2368	49	109	0.45	-	4.8e-11	3.29e-09
WARS2						tetrapyrrole biosynthetic process	30	16	1.38	11.59	+	4.99e-11	3.39e-09
SLC25A19						porphyrin-containing compound biosynthetic process	30	16	1.38	11.59	+	4.99e-11	3.4e-09
CBR4						negative regulation of cellular process	4778	137	219.93	0.62	-	5.43e-11	3.67e-09
SMDT1						protein transmembrane import into intracellular organelle	36	17	1.66	10.26	+	5.47e-11	3.68e-09
HAGH						tRNA processing	129	29	5.94	4.88	+	5.57e-11	3.73e-09
COX7A1						mitochondrial electron transport, cytochrome c to oxygen	20	14	0.92	15.21	+	5.68e-11	3.79e-09
MTG1						nervous system process	1418	20	65.27	0.31	-	6.38e-11	4.23e-09
COX14						cell projection organization	1118	12	51.46	0.23	-	7.35e-11	4.86e-09
MTERF2						mitochondrial fission	16	13	0.74	17.65	+	7.54e-11	4.96e-09
ETFRF1						detection of chemical stimulus	524	0	24.12	< 0.01	-	8.02e-11	5.26e-09
MT-ATP6						negative regulation of mitochondrion organization	50	19	2.3	8.26	+	8.1e-11	5.29e-09
MT-CO2						system process	2039	39	93.86	0.42	-	9.66e-11	6.28e-09
NDUFA8						tRNA aminoacylation	45	18	2.07	8.69	+	1.3e-10	8.41e-09
NDUFB11						cation transmembrane transport	641	71	29.51	2.41	+	1.55e-10	9.98e-09
DHTKD1						amino acid activation	46	18	2.12	8.5	+	1.73e-10	1.11e-08
FAHD2A						cell migration	840	6	38.67	0.16	-	1.84e-10	1.17e-08
HINT2						2-oxoglutarate metabolic process	18	13	0.83	15.69	+	2.11e-10	1.34e-08
C6orf136						RNA modification	168	32	7.73	4.14	+	2.34e-10	1.49e-08
SPRYD4						nucleoside bisphosphate biosynthetic process	55	19	2.53	7.5	+	3.05e-10	1.91e-08
LIPT2						ribonucleoside bisphosphate biosynthetic process	55	19	2.53	7.5	+	3.05e-10	1.92e-08
DECR1						purine nucleoside bisphosphate biosynthetic process	55	19	2.53	7.5	+	3.05e-10	1.93e-08
MRPS26						mitochondrial calcium ion transmembrane transport	19	13	0.87	14.86	+	3.41e-10	2.13e-08
SLC25A15						plasma membrane bounded cell projection organization	1067	12	49.11	0.24	-	3.94e-10	2.44e-08
NDUFV3						detection of chemical stimulus involved in sensory perception	488	0	22.46	< 0.01	-	3.94e-10	2.45e-08
BPHL						cell morphogenesis	675	3	31.07	0.1	-	4.15e-10	2.56e-08
MSRB2						regulation of cell differentiation	1496	24	68.86	0.35	-	4.75e-10	2.92e-08
LACTB						tissue development	1600	27	73.65	0.37	-	4.8e-10	2.94e-08
TOMM40						monocarboxylic acid biosynthetic process	164	31	7.55	4.11	+	5.27e-10	3.21e-08
SLC25A25						ion transport	1173	105	53.99	1.94	+	5.59e-10	3.4e-08
ADCK5						glutamine family amino acid metabolic process	73	21	3.36	6.25	+	5.89e-10	3.57e-08
ACAD10						lipid biosynthetic process	570	64	26.24	2.44	+	6.8e-10	4.1e-08
VWA8						protein transmembrane transport	59	19	2.72	7	+	8.08e-10	4.84e-08
CCDC90B						regulation of mitochondrial fission	32	15	1.47	10.18	+	8.07e-10	4.85e-08
ALKBH7						positive regulation of mitochondrial fission	21	13	0.97	13.45	+	8.4e-10	5.01e-08
GLDC						anatomical structure development	5003	151	230.29	0.66	-	8.61e-10	5.11e-08
MPC1L						sensory perception of smell	468	0	21.54	< 0.01	-	8.7e-10	5.15e-08
THEM4						negative regulation of transcription by RNA polymerase II	932	9	42.9	0.21	-	9.16e-10	5.4e-08
MRPL27						protein insertion into mitochondrial inner membrane	12	11	0.55	19.91	+	9.41e-10	5.53e-08
HSCB						regulation of developmental process	2372	53	109.18	0.49	-	1.16e-09	6.81e-08
AK4						regulation of ATP metabolic process	85	22	3.91	5.62	+	1.24e-09	7.25e-08
PTGES2						release of cytochrome c from mitochondria	22	13	1.01	12.84	+	1.28e-09	7.42e-08
TXNRD2						amino-acid betaine metabolic process	17	12	0.78	15.34	+	1.28e-09	7.42e-08
ACSM5						apoptotic signaling pathway	272	40	12.52	3.19	+	1.36e-09	7.85e-08
CISD1						membrane organization	783	78	36.04	2.16	+	1.46e-09	8.36e-08
MRPL41						positive regulation of macromolecule biosynthetic process	1848	36	85.06	0.42	-	1.48e-09	8.47e-08
MTARC2						regulation of locomotion	992	11	45.66	0.24	-	1.87e-09	1.06e-07
MRPS6						adaptive immune response	640	3	29.46	0.1	-	1.88e-09	1.07e-07
MRPL23						negative regulation of biosynthetic process	1649	30	75.9	0.4	-	1.94e-09	1.1e-07
SQOR						regulation of cellular component movement	1027	12	47.27	0.25	-	2.18e-09	1.23e-07
SCO1						tRNA aminoacylation for protein translation	42	16	1.93	8.28	+	2.45e-09	1.38e-07
GCAT						sensory perception	978	11	45.02	0.24	-	2.53e-09	1.42e-07
ECI2						regulation of metabolic process	6587	218	303.2	0.72	-	2.7e-09	1.5e-07
ATP5PD						detection of chemical stimulus involved in sensory perception of smell	443	0	20.39	< 0.01	-	2.88e-09	1.6e-07
ATP5MG						tetrapyrrole metabolic process	57	18	2.62	6.86	+	2.91e-09	1.61e-07
CCDC58						inorganic cation transmembrane transport	576	63	26.51	2.38	+	3e-09	1.66e-07
MCCC2						glutamate metabolic process	30	14	1.38	10.14	+	3.11e-09	1.71e-07
MCEE						regulation of cellular respiration	50	17	2.3	7.39	+	3.19e-09	1.75e-07
MOCS1						tRNA modification	91	22	4.19	5.25	+	3.67e-09	2e-07
MMUT						inorganic ion transmembrane transport	642	67	29.55	2.27	+	3.83e-09	2.09e-07
SLC25A51						neurogenesis	1361	22	62.65	0.35	-	3.93e-09	2.13e-07
SPG7						intracellular protein transmembrane transport	51	17	2.35	7.24	+	4.08e-09	2.21e-07
ATP5MC3						developmental process	5569	177	256.34	0.69	-	4.2e-09	2.26e-07
OXNAD1						acetyl-CoA metabolic process	31	14	1.43	9.81	+	4.33e-09	2.32e-07
MTG2						animal organ morphogenesis	961	11	44.24	0.25	-	4.96e-09	2.66e-07
MRPL51						regulation of protein modification process	1486	26	68.4	0.38	-	5.18e-09	2.77e-07
CLYBL						mitochondrial calcium ion homeostasis	26	13	1.2	10.86	+	5.99e-09	3.17e-07
PNPLA8						heme biosynthetic process	26	13	1.2	10.86	+	5.99e-09	3.18e-07
MLYCD						cation transport	827	79	38.07	2.08	+	6.5e-09	3.43e-07
PYURF						cell cycle	1206	18	55.51	0.32	-	6.58e-09	3.46e-07
MRPL32						regulation of cell motility	952	11	43.82	0.25	-	6.93e-09	3.64e-07
PRODH2						mitochondrial fusion	16	11	0.74	14.94	+	7.71e-09	4.02e-07
NIT2						mitochondrial outer membrane permeabilization involved in programmed cell death	16	11	0.74	14.94	+	7.71e-09	4.03e-07
FDX2						thioester biosynthetic process	40	15	1.84	8.15	+	9.19e-09	4.76e-07
ME2						acyl-CoA biosynthetic process	40	15	1.84	8.15	+	9.19e-09	4.77e-07
TUFM						regulation of phosphorylation	1237	19	56.94	0.33	-	9.56e-09	4.9e-07
COX6A2						generation of neurons	1237	19	56.94	0.33	-	9.56e-09	4.92e-07
SLC30A9						detection of stimulus	694	5	31.95	0.16	-	9.54e-09	4.92e-07
TAMM41						response to toxic substance	246	36	11.32	3.18	+	1.01e-08	5.18e-07
TIMM23						regulation of cell migration	896	10	41.24	0.24	-	1.15e-08	5.83e-07
RMND1						porphyrin-containing compound metabolic process	48	16	2.21	7.24	+	1.17e-08	5.93e-07
MFN2						positive regulation of release of cytochrome c from mitochondria	28	13	1.29	10.09	+	1.2e-08	6.06e-07
DNLZ						skeletal system development	479	1	22.05	0.05	-	1.36e-08	6.87e-07
CHCHD4						positive regulation of phosphorylation	812	8	37.38	0.21	-	1.59e-08	7.97e-07
ACSM1						mitochondrial transcription	13	10	0.6	16.71	+	1.76e-08	8.83e-07
COA5						system development	4174	124	192.13	0.65	-	1.79e-08	8.93e-07
COQ2						protein modification by small protein conjugation or removal	849	9	39.08	0.23	-	1.98e-08	9.84e-07
PDSS2						negative regulation of metabolic process	2951	78	135.84	0.57	-	2.55e-08	1.26e-06
EHHADH						cellular macromolecule biosynthetic process	1367	111	62.92	1.76	+	2.56e-08	1.27e-06
ABCB10						positive regulation of signal transduction	1461	27	67.25	0.4	-	2.86e-08	1.4e-06
CKMT2						mitochondrial genome maintenance	19	11	0.87	12.58	+	2.86e-08	1.4e-06
MRPS25						regulation of protein phosphorylation	1089	16	50.13	0.32	-	2.84e-08	1.4e-06
ACAD9						positive regulation of mitochondrial membrane permeability	19	11	0.87	12.58	+	2.86e-08	1.41e-06
FAM210A						mitochondrial tRNA processing	14	10	0.64	15.52	+	2.9e-08	1.41e-06
DHRS4						plasma membrane bounded cell projection morphogenesis	459	1	21.13	0.05	-	2.94e-08	1.43e-06
PRELID2						protein insertion into membrane	52	16	2.39	6.68	+	2.98e-08	1.44e-06
CARS2						cell projection morphogenesis	463	1	21.31	0.05	-	3e-08	1.45e-06
NIPSNAP2						regulation of multicellular organismal development	1296	22	59.66	0.37	-	3.2e-08	1.54e-06
NDUFB7						fatty-acyl-CoA metabolic process	38	14	1.75	8	+	3.44e-08	1.65e-06
MICOS13						regulation of immune system process	1420	26	65.36	0.4	-	3.96e-08	1.9e-06
GLRX2						taxis	507	2	23.34	0.09	-	4.26e-08	2.03e-06
SCO2						positive regulation of protein modification process	974	13	44.83	0.29	-	4.43e-08	2.11e-06
HSD17B10						neuron projection morphogenesis	455	1	20.94	0.05	-	4.45e-08	2.11e-06
NARS2						regulation of cellular metabolic process	5927	197	272.82	0.72	-	4.65e-08	2.19e-06
RPUSD3						short-chain fatty acid metabolic process	15	10	0.69	14.48	+	4.65e-08	2.2e-06
SUOX						neuron differentiation	1008	14	46.4	0.3	-	4.78e-08	2.24e-06
SARDH						multicellular organism development	4528	140	208.43	0.67	-	4.77e-08	2.24e-06
RIDA						positive regulation of phosphate metabolic process	891	11	41.01	0.27	-	4.92e-08	2.29e-06
SPR						positive regulation of phosphorus metabolic process	891	11	41.01	0.27	-	4.92e-08	2.3e-06
MPV17						organonitrogen compound catabolic process	1028	89	47.32	1.88	+	5e-08	2.32e-06
ZADH2						regulation of intrinsic apoptotic signaling pathway	160	27	7.36	3.67	+	5.51e-08	2.55e-06
MRPL18						regulation of aerobic respiration	33	13	1.52	8.56	+	5.63e-08	2.6e-06
ALDH1B1						regulation of mitochondrial membrane permeability involved in apoptotic process	21	11	0.97	11.38	+	6.23e-08	2.87e-06
TIMM8A						chemotaxis	504	2	23.2	0.09	-	6.43e-08	2.95e-06
VDAC3						organic acid transport	255	35	11.74	2.98	+	6.76e-08	3.08e-06
SLC25A24						macromolecule biosynthetic process	1390	111	63.98	1.73	+	6.75e-08	3.09e-06
MPC1						positive regulation of protein phosphorylation	727	7	33.46	0.21	-	6.86e-08	3.12e-06
SLC25A31						fatty acid derivative metabolic process	73	18	3.36	5.36	+	7.4e-08	3.36e-06
SLC25A18						heme metabolic process	41	14	1.89	7.42	+	7.49e-08	3.39e-06
TRNT1						reactive oxygen species metabolic process	101	21	4.65	4.52	+	7.88e-08	3.55e-06
GSTK1						positive regulation of signaling	1640	34	75.49	0.45	-	7.93e-08	3.57e-06
MRPL54						fatty acid biosynthetic process	121	23	5.57	4.13	+	8.08e-08	3.62e-06
MRPL58						regulation of multicellular organismal process	2582	67	118.85	0.56	-	9.75e-08	4.36e-06
TRIAP1						regulation of generation of precursor metabolites and energy	133	24	6.12	3.92	+	1e-07	4.47e-06
COX10						positive regulation of cell communication	1633	34	75.17	0.45	-	1.04e-07	4.61e-06
AKAP1						carbohydrate derivative biosynthetic process	539	56	24.81	2.26	+	1.25e-07	5.54e-06
MRM3						positive regulation of membrane permeability	23	11	1.06	10.39	+	1.27e-07	5.64e-06
TMEM70						negative regulation of cellular metabolic process	2545	66	117.15	0.56	-	1.38e-07	6.1e-06
NOA1						carboxylic acid transmembrane transport	136	24	6.26	3.83	+	1.44e-07	6.35e-06
TMEM14C						RNA splicing	355	0	16.34	< 0.01	-	1.55e-07	6.78e-06
MRPL35						organic acid transmembrane transport	137	24	6.31	3.81	+	1.63e-07	7.11e-06
NDUFA3						nucleotide transport	37	13	1.7	7.63	+	1.67e-07	7.27e-06
PDSS1						carnitine metabolic process	13	9	0.6	15.04	+	1.77e-07	7.68e-06
SLC25A16						programmed cell death	941	82	43.31	1.89	+	1.81e-07	7.85e-06
FMC1						cell death	977	84	44.97	1.87	+	1.95e-07	8.44e-06
ACSM3						export from cell	419	1	19.29	0.05	-	2.06e-07	8.87e-06
NDUFAF6						regulation of molecular function	3065	86	141.08	0.61	-	2.1e-07	9.01e-06
UCP1						mitochondrial respiratory chain complex III assembly	9	8	0.41	19.31	+	2.33e-07	9.96e-06
PTRH1						respiratory chain complex III assembly	9	8	0.41	19.31	+	2.33e-07	9.99e-06
MRPS11						cellular aldehyde metabolic process	54	15	2.49	6.03	+	2.46e-07	1.05e-05
XPNPEP3						apoptotic process	904	79	41.61	1.9	+	2.5e-07	1.06e-05
PDP1						positive regulation of nitrogen compound metabolic process	2995	84	137.86	0.61	-	2.72e-07	1.15e-05
ECI1						positive regulation of mitochondrial membrane permeability involved in apoptotic process	14	9	0.64	13.97	+	2.79e-07	1.18e-05
SLC25A21						cell morphogenesis involved in neuron differentiation	408	1	18.78	0.05	-	2.97e-07	1.25e-05
SLC25A29						positive regulation of MAPK cascade	471	2	21.68	0.09	-	3.01e-07	1.26e-05
SLC25A45						endocytosis	509	3	23.43	0.13	-	3.21e-07	1.35e-05
SDHAF3						mitotic cell cycle	599	5	27.57	0.18	-	3.25e-07	1.36e-05
PRELID3B						cell-cell adhesion	515	3	23.71	0.13	-	3.33e-07	1.39e-05
GATM						protein modification process	2614	70	120.32	0.58	-	3.36e-07	1.4e-05
TIMM10B						cellular protein modification process	2614	70	120.32	0.58	-	3.36e-07	1.4e-05
SARS2						cell morphogenesis involved in differentiation	517	3	23.8	0.13	-	3.43e-07	1.42e-05
CHDH						chromatin organization	686	7	31.58	0.22	-	3.89e-07	1.61e-05
MRPL57						cardiolipin metabolic process	15	9	0.69	13.03	+	4.29e-07	1.77e-05
C8orf82						extrinsic apoptotic signaling pathway in absence of ligand	27	11	1.24	8.85	+	4.56e-07	1.87e-05
EARS2						signal transduction in absence of ligand	27	11	1.24	8.85	+	4.56e-07	1.87e-05
GRHPR						actin filament-based process	593	5	27.3	0.18	-	4.63e-07	1.89e-05
MTFMT						enzyme linked receptor protein signaling pathway	597	5	27.48	0.18	-	4.8e-07	1.96e-05
PTCD2						RNA methylation	85	18	3.91	4.6	+	5.23e-07	2.13e-05
ECHDC1						positive regulation of cellular biosynthetic process	1950	47	89.76	0.52	-	5.51e-07	2.23e-05
HARS2						cellular response to toxic substance	116	21	5.34	3.93	+	5.95e-07	2.4e-05
NDUFA13						epithelium development	967	15	44.51	0.34	-	5.94e-07	2.4e-05
NAXE						protein modification by small protein conjugation	710	8	32.68	0.24	-	6.36e-07	2.56e-05
TMEM11						mitochondrial outer membrane permeabilization	11	8	0.51	15.8	+	6.69e-07	2.67e-05
SELENOO						regulation of cell population proliferation	1654	37	76.13	0.49	-	6.65e-07	2.67e-05
NAGS						mitochondrial protein processing	11	8	0.51	15.8	+	6.69e-07	2.67e-05
HSD17B4						calcium import into the mitochondrion	11	8	0.51	15.8	+	6.69e-07	2.68e-05
NDUFAF7						chromosome organization	1019	17	46.91	0.36	-	8.1e-07	3.22e-05
MRPL50						regulation of mitochondrial mRNA stability	7	7	0.32	21.72	+	8.18e-07	3.24e-05
COX7B						embryonic organ development	437	2	20.12	0.1	-	8.48e-07	3.35e-05
RARS2						neuron development	810	11	37.28	0.3	-	8.8e-07	3.47e-05
OXLD1						positive regulation of biosynthetic process	1986	49	91.42	0.54	-	9.21e-07	3.62e-05
LACTB2						pyruvate metabolic process	61	15	2.81	5.34	+	9.24e-07	3.63e-05
NDUFA11						regulation of oxidative phosphorylation	23	10	1.06	9.45	+	9.54e-07	3.73e-05
AURKAIP1						regulation of cytoskeleton organization	529	4	24.35	0.16	-	9.72e-07	3.8e-05
CHCHD7						neuron projection development	651	7	29.97	0.23	-	1.02e-06	3.98e-05
RMDN1						cristae formation	12	8	0.55	14.48	+	1.07e-06	4.17e-05
MRPL14						neuron death	62	15	2.85	5.26	+	1.1e-06	4.27e-05
MTRES1						regulation of purine nucleotide biosynthetic process	38	12	1.75	6.86	+	1.27e-06	4.92e-05
RDH13						positive regulation of cell differentiation	833	12	38.34	0.31	-	1.28e-06	4.95e-05
TRMT2B						regulation of anatomical structure size	521	4	23.98	0.17	-	1.39e-06	5.34e-05
MRPS24						positive regulation of immune system process	898	14	41.34	0.34	-	1.4e-06	5.37e-05
COA3						cellular component biogenesis	2485	167	114.39	1.46	+	1.41e-06	5.42e-05
ENDOG						tRNA aminoacylation for mitochondrial protein translation	8	7	0.37	19.01	+	1.47e-06	5.61e-05
BCAT2						mitochondrial RNA modification	8	7	0.37	19.01	+	1.47e-06	5.62e-05
TEFM						mitochondrial tRNA modification	8	7	0.37	19.01	+	1.47e-06	5.63e-05
ACSF2						regulation of nucleotide biosynthetic process	39	12	1.8	6.68	+	1.6e-06	6.05e-05
MRPS22						negative regulation of reactive oxygen species metabolic process	47	13	2.16	6.01	+	1.61e-06	6.11e-05
LAP3						iron-sulfur cluster assembly	25	10	1.15	8.69	+	1.75e-06	6.57e-05
HMGCL						metallo-sulfur cluster assembly	25	10	1.15	8.69	+	1.75e-06	6.59e-05
MRPS33						intrinsic apoptotic signaling pathway	148	23	6.81	3.38	+	1.85e-06	6.96e-05
NUBPL						secretion by cell	366	1	16.85	0.06	-	2.04e-06	7.66e-05
LYRM2						phosphatidylglycerol metabolic process	33	11	1.52	7.24	+	2.28e-06	8.51e-05
MPV17L						regulation of autophagy of mitochondrion	33	11	1.52	7.24	+	2.28e-06	8.53e-05
GADD45GIP1						regulation of localization	2711	77	124.79	0.62	-	2.37e-06	8.83e-05
OXSM						response to reactive oxygen species	186	26	8.56	3.04	+	2.38e-06	8.85e-05
KYAT3						aspartate family amino acid metabolic process	49	13	2.26	5.76	+	2.39e-06	8.86e-05
TARS2						negative regulation of intrinsic apoptotic signaling pathway	96	18	4.42	4.07	+	2.42e-06	8.94e-05
TBRG4						leucine metabolic process	9	7	0.41	16.9	+	2.52e-06	9.3e-05
TMEM65						regulation of transferase activity	879	14	40.46	0.35	-	2.54e-06	9.35e-05
ROMO1						tissue morphogenesis	546	5	25.13	0.2	-	2.6e-06	9.52e-05
PRDX5						anatomical structure formation involved in morphogenesis	888	14	40.88	0.34	-	2.64e-06	9.67e-05
DNAJC15						regulation of cell adhesion	737	10	33.92	0.29	-	2.84e-06	0.000104
MAIP1						intrinsic apoptotic signaling pathway in response to DNA damage	68	15	3.13	4.79	+	2.97e-06	0.000108
HIGD1A						protein ubiquitination	661	8	30.43	0.26	-	3.2e-06	0.000116
C16orf91						extrinsic apoptotic signaling pathway	88	17	4.05	4.2	+	3.22e-06	0.000117
RHOT2						defense response	1387	30	63.84	0.47	-	3.23e-06	0.000117
SLC25A44						regulation of immune response	905	15	41.66	0.36	-	3.47e-06	0.000125
HAO2						pigment biosynthetic process	51	13	2.35	5.54	+	3.49e-06	0.000126
SLC25A46						regulation of small molecule metabolic process	330	37	15.19	2.44	+	3.63e-06	0.00013
RDH14						ncRNA processing	388	41	17.86	2.3	+	3.68e-06	0.000132
ATP5MPL						tRNA threonylcarbamoyladenosine metabolic process	15	8	0.69	11.59	+	3.71e-06	0.000132
CA5B						mitochondrion morphogenesis	21	9	0.97	9.31	+	3.69e-06	0.000132
COASY						glycine metabolic process	15	8	0.69	11.59	+	3.71e-06	0.000132
CISD3						regulation of ATP biosynthetic process	21	9	0.97	9.31	+	3.69e-06	0.000132
GSTZ1						cell projection assembly	404	2	18.6	0.11	-	3.77e-06	0.000134
COX6B2						mitochondrial DNA metabolic process	10	7	0.46	15.21	+	4.12e-06	0.000146
ACAA1						fatty acid beta-oxidation using acyl-CoA dehydrogenase	10	7	0.46	15.21	+	4.12e-06	0.000146
CROT						neuron apoptotic process	52	13	2.39	5.43	+	4.18e-06	0.000147
COX19						regulation of MAPK cascade	653	8	30.06	0.27	-	4.45e-06	0.000156
AMT						succinate metabolic process	6	6	0.28	21.72	+	5.26e-06	0.000184
PDPR						actin cytoskeleton organization	532	5	24.49	0.2	-	5.28e-06	0.000185
NLN						regulation of reactive oxygen species biosynthetic process	45	12	2.07	5.79	+	5.58e-06	0.000195
BOLA1						rRNA modification	37	11	1.7	6.46	+	5.72e-06	0.000199
ALAS2						regulation of kinase activity	758	11	34.89	0.32	-	5.84e-06	0.000203
GRPEL2						regulation of protein kinase activity	639	8	29.41	0.27	-	6.05e-06	0.00021
ALDH7A1						regulation of cell projection organization	644	8	29.64	0.27	-	6.15e-06	0.000213
HDHD5						pigment metabolic process	73	15	3.36	4.46	+	6.3e-06	0.000217
GFER						cellular amino acid biosynthetic process	73	15	3.36	4.46	+	6.3e-06	0.000217
IMMP2L						axonogenesis	337	1	15.51	0.06	-	6.3e-06	0.000217
COX4I2						activation of cysteine-type endopeptidase activity involved in apoptotic process	83	16	3.82	4.19	+	6.38e-06	0.000219
MRPL39						phosphatidylglycerol biosynthetic process	11	7	0.51	13.82	+	6.49e-06	0.000222
AADAT						cellular response to oxidative stress	224	28	10.31	2.72	+	6.87e-06	0.000235
FUNDC2						microtubule cytoskeleton organization	519	5	23.89	0.21	-	7.23e-06	0.000246
LYPLA1						plasma membrane bounded cell projection assembly	388	2	17.86	0.11	-	8.02e-06	0.000273
PDHA2						glycoprotein biosynthetic process	269	0	12.38	< 0.01	-	8.14e-06	0.000276
MTRF1L						regulation of cellular component size	389	2	17.91	0.11	-	8.13e-06	0.000276
MTHFD2L						pattern specification process	429	3	19.75	0.15	-	8.21e-06	0.000277
YME1L1						immune effector process	434	3	19.98	0.15	-	8.51e-06	0.000287
COA8						organic hydroxy compound metabolic process	463	45	21.31	2.11	+	8.68e-06	0.000292
MMAB						response to oxygen levels	334	36	15.37	2.34	+	8.73e-06	0.000293
PPOX						short-chain fatty acid catabolic process	7	6	0.32	18.62	+	9.4e-06	0.000312
SIRT3						activation of cysteine-type endopeptidase activity involved in apoptotic process by cytochrome c	7	6	0.32	18.62	+	9.4e-06	0.000313
LDHD						proton-transporting ATP synthase complex assembly	7	6	0.32	18.62	+	9.4e-06	0.000313
MRPL45						leucine catabolic process	7	6	0.32	18.62	+	9.4e-06	0.000314
C12orf65						mitochondrial proton-transporting ATP synthase complex assembly	7	6	0.32	18.62	+	9.4e-06	0.000315
ATPAF1						animal organ development	3080	94	141.77	0.66	-	9.94e-06	0.000329
BLOC1S1						mitotic cell cycle process	509	5	23.43	0.21	-	1.01e-05	0.000335
ALDH1L2						regulation of cell cycle	1003	19	46.17	0.41	-	1.02e-05	0.000338
COX18						cellular detoxification	108	18	4.97	3.62	+	1.03e-05	0.000339
CPOX						coenzyme A metabolic process	18	8	0.83	9.66	+	1.05e-05	0.000345
NNT						cellular modified amino acid catabolic process	32	10	1.47	6.79	+	1.06e-05	0.000347
NDUFAF8						positive regulation of cell population proliferation	939	17	43.22	0.39	-	1.1e-05	0.00036
ATP23						methylation	306	34	14.09	2.41	+	1.11e-05	0.000363
DCAKD						regulation of plasma membrane bounded cell projection organization	627	8	28.86	0.28	-	1.18e-05	0.000385
ATP5MF						Wnt signaling pathway	260	0	11.97	< 0.01	-	1.21e-05	0.000393
SFXN3						cell-cell signaling by wnt	260	0	11.97	< 0.01	-	1.21e-05	0.000393
AASS						cellular modified amino acid biosynthetic process	41	11	1.89	5.83	+	1.3e-05	0.000422
DIABLO						alcohol metabolic process	312	34	14.36	2.37	+	1.38e-05	0.000447
COX8C						cellular component assembly	2256	149	103.85	1.43	+	1.42e-05	0.000459
PXMP2						positive regulation of multicellular organismal process	1413	33	65.04	0.51	-	1.44e-05	0.000462
AGXT2						regulation of mitochondrial fusion	13	7	0.6	11.7	+	1.46e-05	0.000469
GLS2						regulation of autophagy of mitochondrion in response to mitochondrial depolarization	13	7	0.6	11.7	+	1.46e-05	0.00047
APOO						rRNA methylation	26	9	1.2	7.52	+	1.5e-05	0.000477
C5orf63						microtubule-based process	763	12	35.12	0.34	-	1.49e-05	0.000478
HOGA1						regulation of phosphorus metabolic process	1380	32	63.52	0.5	-	1.57e-05	0.000498
TTC19						regulation of phosphate metabolic process	1380	32	63.52	0.5	-	1.57e-05	0.000499
TCAIM						negative regulation of release of cytochrome c from mitochondria	20	8	0.92	8.69	+	1.93e-05	0.000612
GCSH						nucleotide transmembrane transport	20	8	0.92	8.69	+	1.93e-05	0.000613
SIRT5						regulation of peptidyl-tyrosine phosphorylation	259	0	11.92	< 0.01	-	1.96e-05	0.00062
GPT2						embryonic morphogenesis	572	7	26.33	0.27	-	1.97e-05	0.000621
FAM162A						innate immune response	783	13	36.04	0.36	-	1.98e-05	0.000624
ABCB6						acetyl-CoA biosynthetic process	14	7	0.64	10.86	+	2.11e-05	0.000664
TST						nervous system development	2193	62	100.95	0.61	-	2.2e-05	0.000691
MT-CO1						organic cyclic compound catabolic process	365	37	16.8	2.2	+	2.26e-05	0.000707
MTFR1L						response to decreased oxygen levels	307	33	14.13	2.34	+	2.28e-05	0.000711
SDR39U1						negative regulation of cell differentiation	641	9	29.51	0.31	-	2.37e-05	0.000739
DMGDH						transmembrane receptor protein tyrosine kinase signaling pathway	405	3	18.64	0.16	-	2.41e-05	0.000751
SLC25A14						negative regulation of mitochondrial fusion	9	6	0.41	14.48	+	2.54e-05	0.000786
PRELID3A						cardiolipin biosynthetic process	9	6	0.41	14.48	+	2.54e-05	0.000787
CHCHD5						mitochondrial DNA replication	9	6	0.41	14.48	+	2.54e-05	0.000789
TOMM70						cellular response to chemical stress	269	30	12.38	2.42	+	2.57e-05	0.000794
FAHD1						cell cycle process	805	14	37.05	0.38	-	2.63e-05	0.00081
MCU						positive regulation of transferase activity	562	7	25.87	0.27	-	2.7e-05	0.000831
CYP27A1						phagocytosis	249	0	11.46	< 0.01	-	2.83e-05	0.000868
MT-ND2						negative regulation of multicellular organismal process	991	20	45.62	0.44	-	2.86e-05	0.000875
MT-ND4						regulation of small GTPase mediated signal transduction	308	1	14.18	0.07	-	3.08e-05	0.00094
MT-ND5						protein maturation	243	28	11.19	2.5	+	3.13e-05	0.000954
DELE1						morphogenesis of an epithelium	442	4	20.35	0.2	-	3.24e-05	0.000985
FASTKD1						alpha-amino acid biosynthetic process	65	13	2.99	4.34	+	3.31e-05	0.00101
MRPS31						defense response to bacterium	350	2	16.11	0.12	-	3.38e-05	0.00102
ALDH1L1						energy coupled proton transmembrane transport, against electrochemical gradient	5	5	0.23	21.72	+	3.42e-05	0.00103
PTCD1						electron transport coupled proton transport	5	5	0.23	21.72	+	3.42e-05	0.00103
HADHB						acyl carnitine transport	5	5	0.23	21.72	+	3.42e-05	0.00104
CRLS1						regulation of actin filament-based process	397	3	18.27	0.16	-	3.47e-05	0.00104
GLYCTK						serine family amino acid metabolic process	38	10	1.75	5.72	+	3.7e-05	0.00111
SLC25A32						defense response to other organism	989	20	45.52	0.44	-	3.79e-05	0.00114
AARS2						RNA splicing, via transesterification reactions	237	0	10.91	< 0.01	-	4.01e-05	0.0012
EXOG						positive regulation of cysteine-type endopeptidase activity involved in apoptotic process	133	19	6.12	3.1	+	4.04e-05	0.00121
CHCHD2						embryonic organ morphogenesis	297	1	13.67	0.07	-	4.33e-05	0.00129
KMO						regulation of oxidoreductase activity	99	16	4.56	3.51	+	4.38e-05	0.0013
SFXN5						regulation of cellular response to oxidative stress	78	14	3.59	3.9	+	4.77e-05	0.00142
GPX1						positive regulation of metabolic process	3678	122	169.3	0.72	-	4.94e-05	0.00146
CPT1B						response to hypoxia	292	31	13.44	2.31	+	4.95e-05	0.00146
FIS1						positive regulation of cytokine production	464	5	21.36	0.23	-	5.4e-05	0.0016
PRELID1						ATP transport	17	7	0.78	8.95	+	5.6e-05	0.00164
UCP3						dicarboxylic acid catabolic process	17	7	0.78	8.95	+	5.6e-05	0.00165
SLC25A27						regulation of proton transport	24	8	1.1	7.24	+	5.59e-05	0.00165
SLC25A40						organophosphate ester transport	137	19	6.31	3.01	+	5.8e-05	0.0017
SLC25A23						positive regulation of mitochondrial calcium ion concentration	11	6	0.51	11.85	+	5.82e-05	0.0017
HEMK1						detoxification	137	19	6.31	3.01	+	5.8e-05	0.0017
OMA1						mitochondrial electron transport, ubiquinol to cytochrome c	11	6	0.51	11.85	+	5.82e-05	0.0017
LETM2						pteridine-containing compound metabolic process	32	9	1.47	6.11	+	5.85e-05	0.0017
DHRS1						axon guidance	227	0	10.45	< 0.01	-	5.91e-05	0.00171
MSRA						neuron projection guidance	228	0	10.49	< 0.01	-	5.94e-05	0.00172
NUDT8						mitochondrial ribosome assembly	6	5	0.28	18.1	+	6.04e-05	0.00173
NMNAT3						leukocyte migration	229	0	10.54	< 0.01	-	5.99e-05	0.00173
SLC25A38						mitochondrial protein catabolic process	6	5	0.28	18.1	+	6.04e-05	0.00174
MPV17L2						medium-chain fatty-acyl-CoA metabolic process	6	5	0.28	18.1	+	6.04e-05	0.00174
ABCD2						regulation of cellular response to growth factor stimulus	284	1	13.07	0.08	-	6.09e-05	0.00174
FLAD1						amino-acid betaine biosynthetic process	6	5	0.28	18.1	+	6.04e-05	0.00174
LIPT1						malonyl-CoA metabolic process	6	5	0.28	18.1	+	6.04e-05	0.00174
DGLUCY						cell division	499	6	22.97	0.26	-	6.26e-05	0.00179
PCK2						glycosylation	232	0	10.68	< 0.01	-	6.28e-05	0.00179
NADK2						RNA splicing, via transesterification reactions with bulged adenosine as nucleophile	233	0	10.73	< 0.01	-	6.42e-05	0.00182
MPST						mRNA splicing, via spliceosome	233	0	10.73	< 0.01	-	6.42e-05	0.00183
NUDT13						anion transmembrane transport	227	26	10.45	2.49	+	6.64e-05	0.00188
ACACA						sulfur compound biosynthetic process	139	19	6.4	2.97	+	6.9e-05	0.00195
ABAT						cell surface receptor signaling pathway involved in cell-cell signaling	331	2	15.24	0.13	-	6.92e-05	0.00196
HMGCS2						glycoprotein metabolic process	333	2	15.33	0.13	-	7.02e-05	0.00198
ALDH5A1						cilium organization	335	2	15.42	0.13	-	7.19e-05	0.00202
CKMT1A						humoral immune response	337	2	15.51	0.13	-	7.42e-05	0.00209
PISD						aspartate family amino acid catabolic process	18	7	0.83	8.45	+	7.48e-05	0.0021
NDUFB4						response to mitochondrial depolarisation	18	7	0.83	8.45	+	7.48e-05	0.0021
UQCR11						tRNA methylation	42	10	1.93	5.17	+	7.63e-05	0.00213
FAM136A						positive regulation of autophagy of mitochondrion in response to mitochondrial depolarization	12	6	0.55	10.86	+	8.41e-05	0.00235
HTRA2						pyrimidine nucleotide metabolic process	52	11	2.39	4.6	+	8.53e-05	0.00238
NDUFA1						regulation of fatty acid oxidation	34	9	1.57	5.75	+	8.7e-05	0.00242
MT-CYB						macromolecule glycosylation	218	0	10.03	< 0.01	-	8.76e-05	0.00243
GUK1						protein glycosylation	218	0	10.03	< 0.01	-	8.76e-05	0.00243
D2HGDH						glutamine family amino acid catabolic process	26	8	1.2	6.68	+	8.93e-05	0.00246
OPA3						cellular response to decreased oxygen levels	142	19	6.54	2.91	+	8.91e-05	0.00246
AKR1B10						benzene-containing compound metabolic process	26	8	1.2	6.68	+	8.93e-05	0.00246
PHYH						regulation of cell development	495	6	22.79	0.26	-	9.02e-05	0.00248
NDUFAF2						leukocyte mediated immunity	281	1	12.93	0.08	-	9.43e-05	0.00259
ECSIT						positive regulation of cell migration	522	7	24.03	0.29	-	9.49e-05	0.00259
PARL						skeletal system morphogenesis	224	0	10.31	< 0.01	-	9.47e-05	0.0026
DNAJC4						ubiquitin-dependent protein catabolic process	521	7	23.98	0.29	-	9.49e-05	0.0026
PAM16						pyrimidine-containing compound metabolic process	84	14	3.87	3.62	+	9.68e-05	0.00264
ALDH3A2						regulation of binding	368	3	16.94	0.18	-	9.74e-05	0.00265
ACSL6						regulation of vesicle-mediated transport	529	7	24.35	0.29	-	9.93e-05	0.0027
ABHD10						glyoxylate metabolic process	7	5	0.32	15.52	+	9.98e-05	0.0027
HINT3						acetyl-CoA biosynthetic process from pyruvate	7	5	0.32	15.52	+	9.98e-05	0.00271
PXMP4						positive regulation of cellular component movement	560	8	25.78	0.31	-	0.000104	0.0028
OSGEPL1						positive regulation of immune response	562	8	25.87	0.31	-	0.000105	0.00284
NUDT2						positive regulation of locomotion	562	8	25.87	0.31	-	0.000105	0.00284
CYB5B						negative regulation of apoptotic signaling pathway	221	25	10.17	2.46	+	0.000107	0.00287
GRSF1						cell activation	622	10	28.63	0.35	-	0.00011	0.00294
MRPS18B						cellular component organization or biogenesis	5491	308	252.75	1.22	+	0.000112	0.00301
DNAJC30						regulation of cell activation	663	11	30.52	0.36	-	0.000115	0.00307
CAT						positive regulation of developmental process	1269	31	58.41	0.53	-	0.000115	0.00308
DGUOK						positive regulation of kinase activity	480	6	22.09	0.27	-	0.000119	0.00317
ACOT9						regulation of intracellular signal transduction	1648	45	75.86	0.59	-	0.000125	0.00333
ACSS1						cell redox homeostasis	36	9	1.66	5.43	+	0.000126	0.00336
RFK						negative regulation of oxidative stress-induced intrinsic apoptotic signaling pathway	20	7	0.92	7.6	+	0.000128	0.0034
STARD7						regulation of response to oxidative stress	87	14	4	3.5	+	0.000135	0.00356
MT-ATP8						protein-DNA complex subunit organization	213	0	9.8	< 0.01	-	0.000135	0.00357
SPATA19						cellular response to oxygen levels	160	20	7.36	2.72	+	0.000136	0.0036
HTATIP2						regulation of actin cytoskeleton organization	358	3	16.48	0.18	-	0.000137	0.00361
MT-CO3						adenine nucleotide transport	28	8	1.29	6.21	+	0.000138	0.00362
DHRS7B						positive regulation of cell motility	547	8	25.18	0.32	-	0.000138	0.00363
MTRF1						regulation of cysteine-type endopeptidase activity involved in apoptotic process	211	24	9.71	2.47	+	0.000141	0.0037
TMEM143						regulation of cytokine production	715	13	32.91	0.39	-	0.000145	0.0038
NT5M						regulation of leukocyte activation	619	10	28.49	0.35	-	0.000151	0.00394
RHOT1						positive regulation of cell adhesion	442	5	20.35	0.25	-	0.000152	0.00396
MTHFS						response to activity	77	13	3.54	3.67	+	0.000152	0.00396
TIMM29						nucleoside bisphosphate catabolic process	8	5	0.37	13.58	+	0.000156	0.00403
MICU2						regulation of electron transfer activity	8	5	0.37	13.58	+	0.000156	0.00403
PCBD2						succinyl-CoA metabolic process	8	5	0.37	13.58	+	0.000156	0.00404
QRSL1						isoleucine metabolic process	8	5	0.37	13.58	+	0.000156	0.00405
ADCK1						valine metabolic process	8	5	0.37	13.58	+	0.000156	0.00405
NIPSNAP1						ribonucleoside bisphosphate catabolic process	8	5	0.37	13.58	+	0.000156	0.00406
GARS1						purine nucleoside bisphosphate catabolic process	8	5	0.37	13.58	+	0.000156	0.00407
ACSM2A						response to inorganic substance	554	47	25.5	1.84	+	0.000159	0.0041
SLC25A33						transport	3753	220	172.75	1.27	+	0.000161	0.00414
LYRM9						macromolecule methylation	253	27	11.65	2.32	+	0.000163	0.00419
PARS2						positive regulation of intracellular signal transduction	961	21	44.24	0.47	-	0.000165	0.00423
PUS1						purine ribonucleotide transport	29	8	1.33	5.99	+	0.000169	0.00431
GOT2						regulation of oxidative stress-induced intrinsic apoptotic signaling pathway	29	8	1.33	5.99	+	0.000169	0.00431
NAXD						positive regulation of cellular amide metabolic process	163	20	7.5	2.67	+	0.000171	0.00435
MT-ND3						glucose metabolic process	101	15	4.65	3.23	+	0.000174	0.00442
ACCS						positive regulation of intrinsic apoptotic signaling pathway	57	11	2.62	4.19	+	0.000174	0.00442
PGS1						cell-cell adhesion via plasma-membrane adhesion molecules	258	1	11.88	0.08	-	0.000188	0.00476
OXR1						modification-dependent macromolecule catabolic process	543	8	24.99	0.32	-	0.000193	0.00487
DNAJC28						biological process involved in interspecies interaction between organisms	1520	41	69.97	0.59	-	0.000193	0.00488
FPGS						regulation of GTPase activity	348	3	16.02	0.19	-	0.000193	0.00488
TMEM205						positive regulation of cell projection organization	350	3	16.11	0.19	-	0.000195	0.00491
SLC25A53						positive regulation of cysteine-type endopeptidase activity	152	19	7	2.72	+	0.000198	0.00498
AIFM3						cytokine-mediated signaling pathway	353	3	16.25	0.18	-	0.000201	0.00504
MTFP1						protein localization to organelle	638	52	29.37	1.77	+	0.000203	0.00507
COA4						cell chemotaxis	205	0	9.44	< 0.01	-	0.000202	0.00507
NIF3L1						cilium assembly	301	2	13.86	0.14	-	0.000202	0.00507
PUSL1						purine nucleotide transport	30	8	1.38	5.79	+	0.000206	0.00513
SDSL						regulation of mitochondrial outer membrane permeabilization involved in apoptotic signaling pathway	22	7	1.01	6.91	+	0.000208	0.00518
BAX						reactive nitrogen species metabolic process	22	7	1.01	6.91	+	0.000208	0.00519
MAVS						negative regulation of molecular function	1130	27	52.01	0.52	-	0.000211	0.00525
METTL17						regulation of cellular component biogenesis	952	21	43.82	0.48	-	0.000213	0.00528
ACACB						cellular response to organic substance	1978	58	91.05	0.64	-	0.000213	0.00528
ARG2						positive regulation of cellular metabolic process	3190	106	146.84	0.72	-	0.000218	0.00539
CCDC51						medium-chain fatty acid metabolic process	15	6	0.69	8.69	+	0.00022	0.00541
SUGCT						regulation of cristae formation	4	4	0.18	21.72	+	0.000226	0.0055
DNM1L						thiosulfate transport	4	4	0.18	21.72	+	0.000226	0.0055
NRDC						malate transport	4	4	0.18	21.72	+	0.000226	0.00551
TMEM126B						regulation of cellular hyperosmotic salinity response	4	4	0.18	21.72	+	0.000226	0.00552
NSUN4						regulation of response to salt stress	4	4	0.18	21.72	+	0.000226	0.00553
ACSS3						malate transmembrane transport	4	4	0.18	21.72	+	0.000226	0.00554
FAM210B						oxaloacetate(2-) transmembrane transport	4	4	0.18	21.72	+	0.000226	0.00555
RBFA						acyl carnitine transmembrane transport	4	4	0.18	21.72	+	0.000226	0.00556
METAP1D						4-hydroxyproline catabolic process	4	4	0.18	21.72	+	0.000226	0.00556
NIPSNAP3A						4-hydroxyproline metabolic process	4	4	0.18	21.72	+	0.000226	0.00557
MTARC1						mitochondrial fragmentation involved in apoptotic process	9	5	0.41	12.07	+	0.000234	0.00568
FUNDC1						positive regulation of lymphocyte activation	381	4	17.54	0.23	-	0.000238	0.00576
ACSL1						endomembrane system organization	493	7	22.69	0.31	-	0.000241	0.00582
HSDL1						NADP metabolic process	31	8	1.43	5.61	+	0.000249	0.00601
CBR3						steroid biosynthetic process	117	16	5.39	2.97	+	0.000251	0.00603
MTERF4						cellular oxidant detoxification	93	14	4.28	3.27	+	0.00025	0.00603
NUDT19						modification-dependent protein catabolic process	532	8	24.49	0.33	-	0.000258	0.00619
HEBP1						regulation of lymphocyte activation	532	8	24.49	0.33	-	0.000258	0.0062
PGAM5						regulation of cell cycle process	628	11	28.91	0.38	-	0.000262	0.00628
DTYMK						regulation of purine nucleotide metabolic process	82	13	3.77	3.44	+	0.000263	0.0063
KARS1						fatty acid derivative biosynthetic process	50	10	2.3	4.34	+	0.000265	0.00632
STAR						aromatic compound catabolic process	337	32	15.51	2.06	+	0.00027	0.00645
DNAJC19						regulation of immune effector process	339	3	15.6	0.19	-	0.000272	0.00648
OTC						transcription by RNA polymerase II	247	1	11.37	0.09	-	0.000272	0.00648
MTERF3						alcohol biosynthetic process	94	14	4.33	3.24	+	0.000276	0.00655
SFXN2						positive regulation of peptidyl-tyrosine phosphorylation	193	0	8.88	< 0.01	-	0.000289	0.00684
FASN						proton-transporting two-sector ATPase complex assembly	16	6	0.74	8.15	+	0.000291	0.00687
PINK1						nitric oxide biosynthetic process	16	6	0.74	8.15	+	0.000291	0.00688
TMEM177						regulation of response to external stimulus	908	20	41.8	0.48	-	0.000292	0.0069
THNSL1						vitamin metabolic process	95	14	4.37	3.2	+	0.000304	0.00717
FDPS						regulation of cellular ketone metabolic process	132	17	6.08	2.8	+	0.000308	0.00725
TOP3A						regulation of nucleotide metabolic process	84	13	3.87	3.36	+	0.000324	0.00762
FTMT						response to growth factor	484	7	22.28	0.31	-	0.000327	0.00767
LDHAL6B						secretion	486	7	22.37	0.31	-	0.000329	0.00768
MTFR1						reproductive process	1466	40	67.48	0.59	-	0.000328	0.00768
TRMT10C						reproduction	1469	40	67.62	0.59	-	0.000328	0.00768
ACOT7						secondary alcohol metabolic process	133	17	6.12	2.78	+	0.000334	0.00778
TFB1M						axon development	375	4	17.26	0.23	-	0.000334	0.00778
ARF5						nucleotide catabolic process	73	12	3.36	3.57	+	0.000335	0.00779
MCUB						nucleoside diphosphate biosynthetic process	10	5	0.46	10.86	+	0.000339	0.00786
TWNK						response to cobalt ion	10	5	0.46	10.86	+	0.000339	0.00787
TSTD1						response to hydrogen peroxide	121	16	5.57	2.87	+	0.000352	0.00814
LYRM1						glutamine family amino acid biosynthetic process	17	6	0.78	7.67	+	0.000379	0.00875
RECQL4						oxaloacetate transport	5	4	0.23	17.38	+	0.000393	0.00901
PET100						mitochondrial acetyl-CoA biosynthetic process from pyruvate	5	4	0.23	17.38	+	0.000393	0.00902
GDAP1						mitochondrial RNA 3'-end processing	5	4	0.23	17.38	+	0.000393	0.00903
MTIF3						isoleucine catabolic process	5	4	0.23	17.38	+	0.000393	0.00904
UNG						valine catabolic process	5	4	0.23	17.38	+	0.000393	0.00906
GLYAT						protein processing involved in protein targeting to mitochondrion	5	4	0.23	17.38	+	0.000393	0.00907
ISOC2						fatty-acyl-CoA biosynthetic process	25	7	1.15	6.08	+	0.0004	0.00916
ATP5MC1						regulation of transmembrane receptor protein serine/threonine kinase signaling pathway	245	1	11.28	0.09	-	0.000417	0.00952
QDPR						protein import	149	18	6.86	2.62	+	0.000419	0.00956
COQ8B						sulfur compound catabolic process	34	8	1.57	5.11	+	0.000425	0.00968
GTPBP10						regulation of adaptive immune response	183	0	8.42	< 0.01	-	0.000426	0.0097
TSPO						immune response-regulating cell surface receptor signaling pathway	290	2	13.35	0.15	-	0.00043	0.00977
FTH1						regulation of cell size	185	0	8.52	< 0.01	-	0.000431	0.00978
TRMT1						synaptic signaling	448	6	20.62	0.29	-	0.000436	0.00987
ADCK2						muscle structure development	474	7	21.82	0.32	-	0.000443	0.01
TSTD3						cell junction organization	476	7	21.91	0.32	-	0.000445	0.01
MRPS36						covalent chromatin modification	362	4	16.66	0.24	-	0.000462	0.0104
PDP2						immune response-regulating signaling pathway	363	4	16.71	0.24	-	0.000462	0.0104
AGPAT5						protoporphyrinogen IX metabolic process	11	5	0.51	9.87	+	0.000475	0.0106
MCRIP2						urea cycle	11	5	0.51	9.87	+	0.000475	0.0107
UCP2						regulation of sulfur metabolic process	11	5	0.51	9.87	+	0.000475	0.0107
SLC25A48						regulation of cellular response to osmotic stress	11	5	0.51	9.87	+	0.000475	0.0107
SLC25A43						negative regulation of reactive oxygen species biosynthetic process	18	6	0.83	7.24	+	0.000486	0.0109
SLC25A47						C4-dicarboxylate transport	26	7	1.2	5.85	+	0.000489	0.0109
SLC25A41						regulation of cellular amide metabolic process	455	39	20.94	1.86	+	0.000495	0.011
SLC25A34						nucleoside monophosphate metabolic process	77	12	3.54	3.39	+	0.000515	0.0115
EPHX2						tube development	858	19	39.49	0.48	-	0.000522	0.0116
MICU1						positive regulation of protein kinase activity	398	5	18.32	0.27	-	0.000524	0.0116
SERHL2						regulation of apoptotic signaling pathway	348	32	16.02	2	+	0.000531	0.0118
BOLA3						negative regulation of oxidative stress-induced cell death	45	9	2.07	4.34	+	0.000532	0.0118
OCIAD2						cellular nitrogen compound catabolic process	321	30	14.78	2.03	+	0.000536	0.0118
RSAD1						ribosome biogenesis	293	28	13.49	2.08	+	0.000538	0.0119
CHCHD6						regulation of Wnt signaling pathway	322	3	14.82	0.2	-	0.000543	0.012
FASTKD2						regulation of mitotic cell cycle	432	6	19.89	0.3	-	0.00057	0.0126
TMEM186						protein localization to cell periphery	233	1	10.73	0.09	-	0.000581	0.0128
PIF1						positive regulation of cell activation	437	6	20.12	0.3	-	0.000585	0.0128
FABP1						regulation of nervous system development	438	6	20.16	0.3	-	0.000591	0.0129
ABCD1						regulation of oxidative stress-induced cell death	67	11	3.08	3.57	+	0.000592	0.013
PLPBP						lymphocyte mediated immunity	235	1	10.82	0.09	-	0.000594	0.013
TOP1MT						chromosome segregation	278	2	12.8	0.16	-	0.000595	0.013
ABCA9						negative regulation of developmental process	877	20	40.37	0.5	-	0.000609	0.0133
NT5DC3						positive regulation of endopeptidase activity	178	20	8.19	2.44	+	0.000613	0.0133
CMC4						negative regulation of gene expression	879	20	40.46	0.49	-	0.000613	0.0133
YBEY						response to oxygen radical	19	6	0.87	6.86	+	0.000616	0.0134
MUL1						epithelial cell differentiation	530	9	24.4	0.37	-	0.000623	0.0135
TK2						cellular component morphogenesis	569	10	26.19	0.38	-	0.000626	0.0136
AGMAT						protein lipoylation	6	4	0.28	14.48	+	0.000632	0.0136
CMPK2						fatty-acyl-CoA catabolic process	6	4	0.28	14.48	+	0.000632	0.0136
BID						mitochondrial DNA repair	6	4	0.28	14.48	+	0.000632	0.0136
ARL2						regulation of tetrapyrrole metabolic process	6	4	0.28	14.48	+	0.000632	0.0137
SYNJ2BP						isocitrate metabolic process	6	4	0.28	14.48	+	0.000632	0.0137
MFF						regulation of MAP kinase activity	176	0	8.1	< 0.01	-	0.000639	0.0137
DCXR						urea metabolic process	12	5	0.55	9.05	+	0.000649	0.0138
NUDT9						positive regulation of autophagy of mitochondrion	12	5	0.55	9.05	+	0.000649	0.0138
AMACR						negative regulation of mitochondrial membrane potential	12	5	0.55	9.05	+	0.000649	0.0138
VPS13D						regulation of protein serine/threonine kinase activity	358	4	16.48	0.24	-	0.000652	0.0138
NUDT6						cell cycle phase transition	177	0	8.15	< 0.01	-	0.000645	0.0138
DMAC2						fatty acid transmembrane transport	12	5	0.55	9.05	+	0.000649	0.0138
MRM2						positive regulation of peptidase activity	195	21	8.98	2.34	+	0.000645	0.0138
BAK1						fatty acid beta-oxidation using acyl-CoA oxidase	12	5	0.55	9.05	+	0.000649	0.0138
DHODH						histone modification	357	4	16.43	0.24	-	0.000648	0.0139
MAOB						nitrogen cycle metabolic process	12	5	0.55	9.05	+	0.000649	0.0139
ACP6						regulation of cysteine-type endopeptidase activity	237	24	10.91	2.2	+	0.000656	0.0139
MRPL48						regulation of neurogenesis	359	4	16.52	0.24	-	0.000657	0.0139
AGXT						water-soluble vitamin metabolic process	57	10	2.62	3.81	+	0.000659	0.0139
CYB5R3						positive regulation of gene expression	1127	29	51.88	0.56	-	0.000674	0.0142
DDX28						cellular component organization	5294	291	243.69	1.19	+	0.000737	0.0155
PNKD						epithelial tube morphogenesis	310	3	14.27	0.21	-	0.000755	0.0158
MICU3						regulation of cell morphogenesis	310	3	14.27	0.21	-	0.000755	0.0159
BNIP3						positive regulation of cell cycle	310	3	14.27	0.21	-	0.000755	0.0159
MTX3						nitric oxide metabolic process	20	6	0.92	6.52	+	0.000771	0.0161
MUTYH						organic anion transport	314	29	14.45	2.01	+	0.000775	0.0162
GTPBP6						positive regulation of leukocyte activation	426	6	19.61	0.31	-	0.000787	0.0164
CYP11A1						regionalization	317	3	14.59	0.21	-	0.000792	0.0165
METTL8						cellular response to growth factor stimulus	454	7	20.9	0.33	-	0.000811	0.0169
SMIM20						cellular response to hypoxia	132	16	6.08	2.63	+	0.000829	0.0172
RPUSD4						amino acid transport	119	15	5.48	2.74	+	0.000831	0.0173
SMIM8						adenylate cyclase-modulating G protein-coupled receptor signaling pathway	223	1	10.26	0.1	-	0.000836	0.0173
NME6						CDP-diacylglycerol biosynthetic process	13	5	0.6	8.36	+	0.000866	0.0179
FKBP8						quaternary ammonium group transport	13	5	0.6	8.36	+	0.000866	0.0179
ACSM4						dicarboxylic acid biosynthetic process	13	5	0.6	8.36	+	0.000866	0.0179
NLRX1						aldehyde catabolic process	13	5	0.6	8.36	+	0.000866	0.0179
FOXRED1						positive regulation of cell cycle process	228	1	10.49	0.1	-	0.000887	0.0183
TFB2M						execution phase of apoptosis	49	9	2.26	3.99	+	0.000911	0.0187
PPM1K						one-carbon metabolic process	39	8	1.8	4.46	+	0.000932	0.0191
ATP5MC2						nucleoside phosphate catabolic process	83	12	3.82	3.14	+	0.000932	0.0192
MT-ND1						fatty acid transport	60	10	2.76	3.62	+	0.000937	0.0192
TAZ						regulation of lymphocyte mediated immunity	167	0	7.69	< 0.01	-	0.000948	0.0194
ACOT11						homophilic cell adhesion via plasma membrane adhesion molecules	167	0	7.69	< 0.01	-	0.000948	0.0194
NIPSNAP3B						L-kynurenine metabolic process	7	4	0.32	12.41	+	0.000959	0.0194
NTHL1						succinate transport	7	4	0.32	12.41	+	0.000959	0.0194
MARCHF5						regulation of adaptive immune response based on somatic recombination of immune receptors built from immunoglobulin superfamily domains	168	0	7.73	< 0.01	-	0.000956	0.0194
SFXN4						regulation of hydrogen peroxide metabolic process	21	6	0.97	6.21	+	0.000955	0.0194
TRMT5						regulation of cytochrome-c oxidase activity	7	4	0.32	12.41	+	0.000959	0.0195
SLC25A52						response to metal ion	380	33	17.49	1.89	+	0.000953	0.0195
OGG1						regulation of fatty acid beta-oxidation	21	6	0.97	6.21	+	0.000955	0.0195
ACOD1						succinate transmembrane transport	7	4	0.32	12.41	+	0.000959	0.0195
QTRT1						mitotic cell cycle phase transition	169	0	7.78	< 0.01	-	0.000967	0.0195
AIFM2						Ras protein signal transduction	170	0	7.83	< 0.01	-	0.000981	0.0198
PRDX2						regulation of supramolecular fiber organization	382	5	17.58	0.28	-	0.000998	0.0201
GPAM						protein-DNA complex assembly	172	0	7.92	< 0.01	-	0.00102	0.0205
DMAC2L						nucleoside diphosphate metabolic process	84	12	3.87	3.1	+	0.00102	0.0206
RMDN3						response to cold	50	9	2.3	3.91	+	0.00103	0.0208
PRXL2A						regulation of anatomical structure morphogenesis	910	22	41.89	0.53	-	0.00105	0.021
ATP5MD						organelle assembly	736	16	33.88	0.47	-	0.00105	0.021
PET117						trans-synaptic signaling	416	6	19.15	0.31	-	0.00107	0.0213
MAOA						2'-deoxyribonucleotide metabolic process	40	8	1.84	4.34	+	0.00108	0.0215
C15orf61						negative regulation of membrane potential	14	5	0.64	7.76	+	0.00113	0.0224
POLQ						CDP-diacylglycerol metabolic process	14	5	0.64	7.76	+	0.00113	0.0224
BCO2						organelle fusion	110	14	5.06	2.76	+	0.00112	0.0224
IFI27						pteridine-containing compound biosynthetic process	14	5	0.64	7.76	+	0.00113	0.0224
CRYZ						supramolecular fiber organization	518	9	23.84	0.38	-	0.00112	0.0224
PYCR1						regulation of response to osmotic stress	14	5	0.64	7.76	+	0.00113	0.0225
TMLHE						positive regulation of endoplasmic reticulum unfolded protein response	14	5	0.64	7.76	+	0.00113	0.0225
YRDC						tertiary alcohol metabolic process	14	5	0.64	7.76	+	0.00113	0.0225
COA7						tricarboxylic acid metabolic process	14	5	0.64	7.76	+	0.00113	0.0225
DHRS2						circulatory system development	881	21	40.55	0.52	-	0.00115	0.0227
MMAA						positive regulation of translation	137	16	6.31	2.54	+	0.00118	0.0233
MIEF1						positive regulation of GTPase activity	256	2	11.78	0.17	-	0.00119	0.0234
C15orf48						positive regulation of ERK1 and ERK2 cascade	211	1	9.71	0.1	-	0.0012	0.0236
LIG3						organic substance transport	1927	120	88.7	1.35	+	0.00121	0.0237
BNIP3L						nuclear transport	215	1	9.9	0.1	-	0.00122	0.0239
FASTKD5						nucleocytoplasmic transport	215	1	9.9	0.1	-	0.00122	0.0239
COX7B2						immune response-activating signal transduction	263	2	12.11	0.17	-	0.00124	0.0242
MT-ND4L						response to external stimulus	2405	79	110.7	0.71	-	0.00124	0.0242
SIRT4						immune response-activating cell surface receptor signaling pathway	263	2	12.11	0.17	-	0.00124	0.0242
UQCC2						hydrogen peroxide metabolic process	41	8	1.89	4.24	+	0.00124	0.0242
USP30						activation of immune response	338	4	15.56	0.26	-	0.00124	0.0242
PDE12						embryo development	994	25	45.75	0.55	-	0.00126	0.0245
NME3						nuclear chromosome segregation	219	1	10.08	0.1	-	0.00128	0.0248
FASTK						exocytosis	219	1	10.08	0.1	-	0.00128	0.0249
METTL15						long-chain fatty acid metabolic process	112	14	5.16	2.72	+	0.00131	0.0254
CYP24A1						establishment of localization	3912	221	180.07	1.23	+	0.00133	0.0257
NOCT						positive regulation of IRE1-mediated unfolded protein response	8	4	0.37	10.86	+	0.00139	0.0267
CA5A						stem cell differentiation	157	0	7.23	< 0.01	-	0.0014	0.0267
NT5DC2						ADP transport	8	4	0.37	10.86	+	0.00139	0.0267
ATAD3B						nicotinamide nucleotide metabolic process	32	7	1.47	4.75	+	0.0014	0.0267
TRUB2						tRNA 3'-end processing	8	4	0.37	10.86	+	0.00139	0.0268
COMTD1						regulation of necrotic cell death	32	7	1.47	4.75	+	0.0014	0.0268
CPT1C						positive regulation of mitophagy in response to mitochondrial depolarization	8	4	0.37	10.86	+	0.00139	0.0268
C3orf33						receptor-mediated endocytosis	158	0	7.27	< 0.01	-	0.00141	0.0268
MIGA2						regulation of cellular amine metabolic process	32	7	1.47	4.75	+	0.0014	0.0268
SND1						negative regulation of cellular respiration	8	4	0.37	10.86	+	0.00139	0.0268
GLUD2						pyridine nucleotide metabolic process	32	7	1.47	4.75	+	0.0014	0.0268
HPDL						regulation of axonogenesis	156	0	7.18	< 0.01	-	0.0014	0.0268
ANTKMT						deoxyribose phosphate metabolic process	42	8	1.93	4.14	+	0.00142	0.0269
UQCC3						base-excision repair	42	8	1.93	4.14	+	0.00142	0.027
PRDX4						aging	296	27	13.63	1.98	+	0.00143	0.0272
CDK5RAP1						heart development	538	10	24.76	0.4	-	0.00143	0.0272
HDHD3						cellular response to endogenous stimulus	1069	28	49.21	0.57	-	0.00144	0.0273
CYP11B2						protein maturation by iron-sulfur cluster transfer	15	5	0.69	7.24	+	0.00146	0.0276
AGPAT4						regulation of catalytic activity	2397	79	110.34	0.72	-	0.00146	0.0276
RCC1L						inflammatory response	502	9	23.11	0.39	-	0.00146	0.0276
FAM185A						primary alcohol metabolic process	88	12	4.05	2.96	+	0.00147	0.0277
TDRKH						regulation of cell-cell adhesion	441	7	20.3	0.34	-	0.00149	0.0281
SLC8B1						regulation of pyruvate dehydrogenase activity	3	3	0.14	21.72	+	0.00154	0.0283
CYP27B1						positive regulation of cristae formation	3	3	0.14	21.72	+	0.00154	0.0284
POLG2						pteridine-containing compound catabolic process	3	3	0.14	21.72	+	0.00154	0.0284
THEM5						mitochondrial tRNA 5'-end processing	3	3	0.14	21.72	+	0.00154	0.0284
BIK						regulation of neuron projection development	443	7	20.39	0.34	-	0.00151	0.0285
MTERF1						folic acid-containing compound catabolic process	3	3	0.14	21.72	+	0.00154	0.0285
MTFR2						glyoxylate catabolic process	3	3	0.14	21.72	+	0.00154	0.0285
GPX4						sulfide oxidation, using sulfide:quinone oxidoreductase	3	3	0.14	21.72	+	0.00154	0.0285
TOMM20L						mitochondrial tRNA 3'-end processing	3	3	0.14	21.72	+	0.00154	0.0286
MYG1						regulation of mitochondrial ATP synthesis coupled proton transport	3	3	0.14	21.72	+	0.00154	0.0286
SPATA20						mitochondrial tRNA methylation	3	3	0.14	21.72	+	0.00154	0.0286
OXCT2						glycine catabolic process	3	3	0.14	21.72	+	0.00154	0.0287
CCDC127						regulation of mitochondrial membrane permeability involved in programmed necrotic cell death	3	3	0.14	21.72	+	0.00154	0.0287
CRY1						carnitine metabolic process, CoA-linked	3	3	0.14	21.72	+	0.00154	0.0287
ACSM2B						mitochondrial pyruvate transmembrane transport	3	3	0.14	21.72	+	0.00154	0.0288
MYO19						proline catabolic process to glutamate	3	3	0.14	21.72	+	0.00154	0.0288
MGME1						sulfide oxidation	3	3	0.14	21.72	+	0.00154	0.0288
SEPTIN4						glycine decarboxylation via glycine cleavage system	3	3	0.14	21.72	+	0.00154	0.0289
EFHD1						wound healing	325	4	14.96	0.27	-	0.0017	0.0312
RAB5IF						pyrimidine deoxyribonucleotide metabolic process	24	6	1.1	5.43	+	0.00171	0.0315
SPTLC2						viral process	253	2	11.65	0.17	-	0.00174	0.032
DMAC1						proteolysis involved in cellular protein catabolic process	598	12	27.53	0.44	-	0.00175	0.0322
ATPSCKMT						isoprenoid metabolic process	116	14	5.34	2.62	+	0.00177	0.0325
NEU4						organelle disassembly	78	11	3.59	3.06	+	0.00179	0.0328
CASP9						deoxyribonucleotide metabolic process	44	8	2.03	3.95	+	0.00184	0.0336
AGK						fatty acid derivative catabolic process	16	5	0.74	6.79	+	0.00184	0.0337
MCL1						extrinsic apoptotic signaling pathway via death domain receptors	34	7	1.57	4.47	+	0.0019	0.0346
DUS2						regulation of cell cycle phase transition	366	5	16.85	0.3	-	0.0019	0.0346
PLD6						cellular ketone body metabolic process	9	4	0.41	9.66	+	0.00194	0.0351
TOMM34						malate metabolic process	9	4	0.41	9.66	+	0.00194	0.0352
PRORP						negative regulation of endoplasmic reticulum calcium ion concentration	9	4	0.41	9.66	+	0.00194	0.0352
PLSCR3						protoporphyrinogen IX biosynthetic process	9	4	0.41	9.66	+	0.00194	0.0352
CKMT1B						anterograde trans-synaptic signaling	398	6	18.32	0.33	-	0.00196	0.0355
NDUFB1						chemical synaptic transmission	398	6	18.32	0.33	-	0.00196	0.0356
ATP5MF-PTCD1						response to external biotic stimulus	1372	40	63.15	0.63	-	0.00199	0.036
CASP8						positive regulation of molecular function	1507	45	69.37	0.65	-	0.002	0.0361
BCL2L1						tube morphogenesis	655	14	30.15	0.46	-	0.00202	0.0365
EXD2						folic acid-containing compound metabolic process	25	6	1.15	5.21	+	0.00205	0.0368
ARMC10						positive regulation of cell-cell adhesion	285	3	13.12	0.23	-	0.00208	0.0374
MIEF2						mitochondrion disassembly	45	8	2.07	3.86	+	0.00208	0.0374
THG1L						autophagy of mitochondrion	45	8	2.07	3.86	+	0.00208	0.0375
PREPL						regulation of chromosome organization	286	3	13.16	0.23	-	0.0021	0.0376
FASTKD3						peptidyl-tyrosine phosphorylation	151	0	6.95	< 0.01	-	0.00212	0.038
GPAT2						proteolysis	1213	34	55.84	0.61	-	0.00215	0.0385
NBR1						chromatin remodeling	153	0	7.04	< 0.01	-	0.00218	0.039
BOK						intracellular lipid transport	35	7	1.61	4.34	+	0.00219	0.0391
FKBP10						cellular response to cytokine stimulus	702	16	32.31	0.5	-	0.0022	0.0391
SETD9						regulation of glucose metabolic process	119	14	5.48	2.56	+	0.0022	0.0392
CYP11B1						signal release	154	0	7.09	< 0.01	-	0.00222	0.0394
CSKMT						peptidyl-tyrosine modification	154	0	7.09	< 0.01	-	0.00222	0.0395
MIGA1						chromatin assembly or disassembly	154	0	7.09	< 0.01	-	0.00222	0.0395
RPIA						regulation of defense response	581	12	26.74	0.45	-	0.00224	0.0397
BBC3						regulation of cell shape	155	0	7.13	< 0.01	-	0.00227	0.0402
BAD						response to biotic stimulus	1417	42	65.23	0.64	-	0.00233	0.0411
BCL2						regulation of cellular component organization	2363	79	108.77	0.73	-	0.00234	0.0413
BCL2A1						negative regulation of locomotion	317	4	14.59	0.27	-	0.00234	0.0413
BCL2L2						cellular response to stress	1519	96	69.92	1.37	+	0.00242	0.0426
CASP3						C21-steroid hormone metabolic process	26	6	1.2	5.01	+	0.00242	0.0427
DMPK						heart morphogenesis	242	2	11.14	0.18	-	0.00243	0.0427
DNA2						response to other organism	1371	40	63.11	0.63	-	0.00243	0.0428
MT-ND6						adaptive immune response based on somatic recombination of immune receptors built from immunoglobulin superfamily domains	245	2	11.28	0.18	-	0.0025	0.0439
PRKN						regulation of cold-induced thermogenesis	144	16	6.63	2.41	+	0.00262	0.0441
ALKBH1						positive regulation of epithelial cell proliferation	194	1	8.93	0.11	-	0.00252	0.0441
PICK1						regulation of Ras protein signal transduction	195	1	8.98	0.11	-	0.00252	0.0441
BCL2L10						hexose metabolic process	144	16	6.63	2.41	+	0.00262	0.0441
STYXL1						mitochondrial respirasome assembly	10	4	0.46	8.69	+	0.00262	0.0442
ADCY10						olefinic compound metabolic process	108	13	4.97	2.62	+	0.0026	0.0442
SPHK2						respiratory system development	200	1	9.21	0.11	-	0.00263	0.0442
NSUN3						regulation of mitophagy	10	4	0.46	8.69	+	0.00262	0.0442
PABPC5						positive regulation of response to external stimulus	417	7	19.19	0.36	-	0.00263	0.0442
PRSS35						response to extracellular stimulus	499	39	22.97	1.7	+	0.00263	0.0442
PRIMPOL						regulation of acetyl-CoA biosynthetic process from pyruvate	4	3	0.18	16.29	+	0.0026	0.0442
SERAC1						translational termination	10	4	0.46	8.69	+	0.00262	0.0442
STX17						respiratory chain complex II assembly	4	3	0.18	16.29	+	0.0026	0.0443
TRMT61B						ketone body metabolic process	10	4	0.46	8.69	+	0.00262	0.0443
PDE2A						mitochondrial respiratory chain complex II assembly	4	3	0.18	16.29	+	0.0026	0.0443
PLGRKT						proline metabolic process	10	4	0.46	8.69	+	0.00262	0.0443
ETFBKMT						cortisol metabolic process	4	3	0.18	16.29	+	0.0026	0.0444
RTL10						C21-steroid hormone biosynthetic process	10	4	0.46	8.69	+	0.00262	0.0444
BCL2L11						polyol biosynthetic process	47	8	2.16	3.7	+	0.00265	0.0444
SPIRE1						choline catabolic process	4	3	0.18	16.29	+	0.0026	0.0444
C2orf69						regulation of peroxisome organization	4	3	0.18	16.29	+	0.0026	0.0445
ARMCX2						deoxyribonucleoside diphosphate biosynthetic process	4	3	0.18	16.29	+	0.0026	0.0445
ARMCX1						medium-chain fatty-acyl-CoA catabolic process	4	3	0.18	16.29	+	0.0026	0.0446
POLB						L-alanine metabolic process	4	3	0.18	16.29	+	0.0026	0.0446
ARMCX3						L-alanine catabolic process	4	3	0.18	16.29	+	0.0026	0.0447
ARMCX6						mitochondrial translational elongation	4	3	0.18	16.29	+	0.0026	0.0447
METTL4						mitochondrial translational termination	4	3	0.18	16.29	+	0.0026	0.0448
SPHKAP						malate-aspartate shuttle	4	3	0.18	16.29	+	0.0026	0.0448
NAT8L						rRNA 2'-O-methylation	4	3	0.18	16.29	+	0.0026	0.0449
MCCD1						protein localization to plasma membrane	198	1	9.11	0.11	-	0.00257	0.0449
PIGBOS1						positive regulation of tetrapyrrole metabolic process	4	3	0.18	16.29	+	0.0026	0.0449
HTD2						establishment or maintenance of cell polarity	198	1	9.11	0.11	-	0.00257	0.0449
RP11_469A15.2						negative regulation of mitochondrial calcium ion concentration	4	3	0.18	16.29	+	0.0026	0.045
						mitochondrial electron transport, succinate to ubiquinone	4	3	0.18	16.29	+	0.0026	0.045
						mitochondrial RNA 5'-end processing	4	3	0.18	16.29	+	0.0026	0.0451
						proline catabolic process	4	3	0.18	16.29	+	0.0026	0.0451
						carnitine biosynthetic process	4	3	0.18	16.29	+	0.0026	0.0452
						protein insertion into membrane from inner side	4	3	0.18	16.29	+	0.0026	0.0452
						protein insertion into mitochondrial inner membrane from matrix	4	3	0.18	16.29	+	0.0026	0.0453
						malonyl-CoA catabolic process	4	3	0.18	16.29	+	0.0026	0.0453
						carnitine shuttle	4	3	0.18	16.29	+	0.0026	0.0454
						regulation of mitochondrial transcription	4	3	0.18	16.29	+	0.0026	0.0454
						regulation of DNA-binding transcription factor activity	424	7	19.52	0.36	-	0.00271	0.0454
						regulation of protein targeting	83	11	3.82	2.88	+	0.00278	0.0465
						response to nutrient levels	469	37	21.59	1.71	+	0.0028	0.0468
						response to superoxide	18	5	0.83	6.03	+	0.00283	0.0472
						pseudouridine synthesis	18	5	0.83	6.03	+	0.00283	0.0473
						negative regulation of ATP metabolic process	27	6	1.24	4.83	+	0.00286	0.0476
						pyrimidine-containing compound biosynthetic process	37	7	1.7	4.11	+	0.00288	0.048
						regulation of mitotic cell cycle phase transition	277	3	12.75	0.24	-	0.00293	0.0486
						regulation of actin filament organization	277	3	12.75	0.24	-	0.00293	0.0486
						epidermis development	279	3	12.84	0.23	-	0.00297	0.0493
2651 elements included exclusively in "Hs TIA1 iCLIP":						Homo sapiens (REF)	Client Text Box Input ( Hierarchy ) NEW! )
DPM1						GO biological process complete	#	#	expected	Fold Enrichment	+/-	raw P value	FDR
C1orf112						macromolecule metabolic process	5744	1038	642.87	1.61	+	2.63e-61	4.14e-57
GCLC						nitrogen compound metabolic process	6361	1097	711.93	1.54	+	2.64e-56	2.08e-52
ANKIB1						cellular process	15054	2011	1684.85	1.19	+	6.34e-56	3.33e-52
CYP51A1						cellular metabolic process	7027	1168	786.46	1.49	+	1.21e-53	4.76e-50
CD99						primary metabolic process	6870	1145	768.89	1.49	+	1.83e-52	5.76e-49
TFPI						organic substance metabolic process	7409	1203	829.22	1.45	+	7.27e-51	1.91e-47
KDM1A						cellular macromolecule metabolic process	4443	827	497.26	1.66	+	2.1e-49	4.73e-46
RBM6						nucleic acid metabolic process	2006	478	224.51	2.13	+	5.14e-49	1.01e-45
DVL2						cellular nitrogen compound metabolic process	3192	653	357.25	1.83	+	1.14e-48	1.99e-45
UPF1						regulation of cellular metabolic process	5927	1011	663.35	1.52	+	9.57e-48	1.51e-44
KMT2E						regulation of primary metabolic process	5706	982	638.62	1.54	+	2.33e-47	3.06e-44
MYCBP2						regulation of nitrogen compound metabolic process	5538	961	619.82	1.55	+	2.21e-47	3.16e-44
ZFX						nucleobase-containing compound metabolic process	2473	540	276.78	1.95	+	3.59e-46	4.35e-43
LAMP2						regulation of metabolic process	6587	1084	737.22	1.47	+	1.02e-45	1.15e-42
OSBPL7						metabolic process	7885	1238	882.49	1.4	+	1.32e-45	1.38e-42
AP2B1						regulation of macromolecule metabolic process	6086	1021	681.15	1.5	+	2.67e-45	2.63e-42
FARP2						heterocycle metabolic process	2624	553	293.68	1.88	+	2.43e-43	2.25e-40
USH1C						cellular aromatic compound metabolic process	2687	562	300.73	1.87	+	2.64e-43	2.31e-40
DBF4						cellular component organization or biogenesis	5491	937	614.55	1.52	+	6.71e-43	5.56e-40
IFRD1						organic cyclic compound metabolic process	2921	582	326.92	1.78	+	2.08e-39	1.64e-36
GTF2IRD1						gene expression	1990	445	222.72	2	+	2.44e-39	1.83e-36
KIAA0100						biological_process	17689	2181	1979.76	1.1	+	3.5e-38	2.4e-35
PAX6						Unclassified	2906	124	325.24	0.38	-	3.5e-38	2.51e-35
JARID2						organelle organization	3354	635	375.38	1.69	+	1.75e-37	1.15e-34
SYPL1						cellular component organization	5294	888	592.51	1.5	+	4.61e-37	2.9e-34
SS18L2						positive regulation of cellular process	5584	921	624.96	1.47	+	2.42e-36	1.47e-33
HEATR5B						RNA metabolic process	1402	342	156.91	2.18	+	5.73e-36	3.34e-33
SEC62						regulation of protein metabolic process	2495	501	279.24	1.79	+	6.3e-34	3.54e-31
CSDE1						mRNA metabolic process	562	188	62.9	2.99	+	2.88e-33	1.56e-30
UBE3C						positive regulation of nitrogen compound metabolic process	2995	568	335.2	1.69	+	4.62e-33	2.42e-30
BAZ1B						positive regulation of macromolecule metabolic process	3384	621	378.74	1.64	+	5.1e-33	2.59e-30
METTL13						chromosome organization	1019	269	114.05	2.36	+	1.13e-32	5.56e-30
ZNF207						positive regulation of biological process	6064	962	678.69	1.42	+	2.31e-32	1.1e-29
CD9						regulation of cellular protein metabolic process	2331	469	260.89	1.8	+	1.03e-31	4.76e-29
TCEB3						cellular protein metabolic process	3220	591	360.38	1.64	+	3.58e-31	1.61e-28
BTBD7						positive regulation of metabolic process	3678	652	411.64	1.58	+	5.53e-31	2.42e-28
MBTD1						positive regulation of cellular metabolic process	3190	586	357.03	1.64	+	6.07e-31	2.58e-28
UTP18						regulation of nucleobase-containing compound metabolic process	3933	685	440.18	1.56	+	8.31e-31	3.44e-28
RNF216						RNA processing	847	233	94.8	2.46	+	1.77e-30	7.13e-28
PTBP1						regulation of gene expression	4752	787	531.85	1.48	+	5.97e-30	2.35e-27
PIK3C2A						cell cycle	1206	291	134.98	2.16	+	1.22e-29	4.68e-27
ANLN						mRNA processing	436	154	48.8	3.16	+	1.67e-29	6.26e-27
WIZ						regulation of macromolecule biosynthetic process	3937	679	440.63	1.54	+	2.7e-29	9.9e-27
RABGAP1						regulation of cellular macromolecule biosynthetic process	3908	672	437.38	1.54	+	1.23e-28	4.41e-26
ERCC1						negative regulation of biological process	5180	833	579.75	1.44	+	2.68e-28	9.39e-26
MBTPS2						negative regulation of macromolecule metabolic process	2738	512	306.44	1.67	+	5.11e-28	1.75e-25
PSMC4						regulation of cellular component organization	2363	459	264.47	1.74	+	6.29e-28	2.11e-25
DDX11						regulation of cellular biosynthetic process	4090	692	457.75	1.51	+	7.01e-28	2.3e-25
GPRC5A						regulation of biosynthetic process	4154	700	464.92	1.51	+	9.78e-28	3.14e-25
TACC3						negative regulation of metabolic process	2951	538	330.28	1.63	+	2.47e-27	7.78e-25
MDH1						negative regulation of nitrogen compound metabolic process	2381	459	266.48	1.72	+	2.73e-27	8.43e-25
MATR3						RNA splicing	355	130	39.73	3.27	+	3.25e-26	9.85e-24
RUFY3						negative regulation of cellular process	4778	772	534.76	1.44	+	3.63e-26	1.08e-23
AGPS						regulation of RNA metabolic process	3700	633	414.11	1.53	+	3.99e-26	1.16e-23
SNAI2						cell cycle process	805	212	90.1	2.35	+	1.24e-25	3.54e-23
MRE11A						negative regulation of cellular metabolic process	2545	474	284.84	1.66	+	1.81e-25	5.08e-23
FHL1						protein metabolic process	3811	641	426.53	1.5	+	1.01e-24	2.8e-22
UBR2						cellular response to stress	1519	323	170.01	1.9	+	1.13e-24	3.06e-22
KPNA6						cellular component biogenesis	2485	457	278.12	1.64	+	1.87e-23	4.99e-21
VIM						regulation of mRNA metabolic process	291	109	32.57	3.35	+	8.94e-23	2.34e-20
CD44						positive regulation of nucleobase-containing compound metabolic process	1903	372	212.98	1.75	+	9.81e-23	2.53e-20
IFNGR1						cellular localization	2263	423	253.28	1.67	+	1.13e-22	2.88e-20
VEZT						cellular macromolecule biosynthetic process	1367	292	153	1.91	+	1.49e-22	3.72e-20
BCLAF1						regulation of organelle organization	1191	265	133.3	1.99	+	1.64e-22	4.04e-20
NUP160						macromolecule biosynthetic process	1390	295	155.57	1.9	+	2e-22	4.84e-20
FAM13B						chromatin organization	686	182	76.78	2.37	+	2.74e-22	6.53e-20
ARHGAP31						regulation of cellular process	11067	1481	1238.62	1.2	+	3.32e-22	7.8e-20
PIAS1						mitotic cell cycle process	509	150	56.97	2.63	+	3.57e-22	8.27e-20
MAP2K3						regulation of biological process	11522	1530	1289.55	1.19	+	3.81e-22	8.7e-20
GABARAPL2						mitotic cell cycle	599	166	67.04	2.48	+	4.53e-22	1.02e-19
VCL						regulation of chromosome organization	286	106	32.01	3.31	+	6.69e-22	1.48e-19
ADSS						regulation of catabolic process	956	223	107	2.08	+	3.85e-21	8.41e-19
TIMP2						posttranscriptional regulation of gene expression	504	146	56.41	2.59	+	5.52e-21	1.19e-18
RPL26L1						regulation of cellular catabolic process	813	199	90.99	2.19	+	8.2e-21	1.74e-18
MFAP3						detection of stimulus involved in sensory perception	558	4	62.45	0.06	-	1.06e-20	2.22e-18
BOD1L1						macromolecule localization	2306	420	258.09	1.63	+	1.17e-20	2.43e-18
MAT2B						regulation of cellular amide metabolic process	455	135	50.92	2.65	+	2.91e-20	5.95e-18
TRIO						biological regulation	12242	1595	1370.13	1.16	+	3.37e-20	6.79e-18
VCAN						detection of chemical stimulus involved in sensory perception	488	2	54.62	0.04	-	5.53e-20	1.1e-17
CLEC16A						regulation of translation	399	124	44.66	2.78	+	5.77e-20	1.14e-17
SKIV2L2						organonitrogen compound metabolic process	4789	740	535.99	1.38	+	6.19e-20	1.2e-17
FAM65A						regulation of cell cycle	1003	226	112.26	2.01	+	6.8e-20	1.31e-17
PHF23						positive regulation of macromolecule biosynthetic process	1848	352	206.83	1.7	+	7.16e-20	1.36e-17
PSMA4						negative regulation of macromolecule biosynthetic process	1558	310	174.37	1.78	+	8.27e-20	1.55e-17
THAP3						negative regulation of cellular macromolecule biosynthetic process	1547	308	173.14	1.78	+	9.32e-20	1.73e-17
MED17						negative regulation of cellular biosynthetic process	1616	317	180.86	1.75	+	1.57e-19	2.87e-17
ZIC2						detection of chemical stimulus involved in sensory perception of smell	443	1	49.58	0.02	-	1.67e-19	3.03e-17
CTNNA1						negative regulation of biosynthetic process	1649	320	184.56	1.73	+	4.47e-19	7.99e-17
PHKA2						positive regulation of biosynthetic process	1986	367	222.27	1.65	+	6.64e-19	1.17e-16
DSG2						RNA splicing, via transesterification reactions	237	89	26.53	3.36	+	6.94e-19	1.21e-16
POLR2B						intracellular transport	1248	259	139.68	1.85	+	1.26e-18	2.15e-16
TPR						ribonucleoprotein complex biogenesis	424	125	47.45	2.63	+	1.25e-18	2.16e-16
SCML1						regulation of RNA splicing	150	69	16.79	4.11	+	1.57e-18	2.67e-16
MAP4						positive regulation of cellular biosynthetic process	1950	360	218.24	1.65	+	1.79e-18	3e-16
RSF1						RNA splicing, via transesterification reactions with bulged adenosine as nucleophile	233	87	26.08	3.34	+	2.29e-18	3.76e-16
ERCC8						mRNA splicing, via spliceosome	233	87	26.08	3.34	+	2.29e-18	3.8e-16
CLPTM1L						regulation of mRNA processing	139	66	15.56	4.24	+	2.49e-18	4.04e-16
HEXB						cellular macromolecule localization	1384	278	154.9	1.79	+	2.93e-18	4.7e-16
LIMA1						cellular protein localization	1374	276	153.78	1.79	+	3.48e-18	5.47e-16
BCAR1						negative regulation of protein metabolic process	1029	224	115.17	1.95	+	3.47e-18	5.52e-16
HERPUD1						positive regulation of RNA metabolic process	1738	329	194.52	1.69	+	3.71e-18	5.79e-16
HEBP2						negative regulation of gene expression	879	200	98.38	2.03	+	4.63e-18	7.14e-16
PLEKHA5						cellular component assembly	2256	400	252.49	1.58	+	6.53e-18	9.98e-16
PRSS8						protein-containing complex subunit organization	1344	270	150.42	1.79	+	1e-17	1.52e-15
ANAPC4						cell division	499	136	55.85	2.44	+	1.04e-17	1.56e-15
EIF2AK2						protein modification process	2614	447	292.56	1.53	+	1.47e-17	2.16e-15
USP36						cellular protein modification process	2614	447	292.56	1.53	+	1.47e-17	2.18e-15
KMT2C						organic substance biosynthetic process	2354	411	263.46	1.56	+	1.85e-17	2.69e-15
PUM2						macromolecule modification	2828	474	316.51	1.5	+	2.33e-17	3.36e-15
ZFR						protein localization	1899	348	212.54	1.64	+	2.42e-17	3.46e-15
GDI2						positive regulation of protein metabolic process	1459	285	163.29	1.75	+	2.45e-17	3.47e-15
MTA3						establishment of localization in cell	1619	308	181.2	1.7	+	2.93e-17	4.11e-15
SEC61A1						regulation of cell cycle process	628	156	70.29	2.22	+	5.84e-17	8.14e-15
ATP2B4						sensory perception of smell	468	4	52.38	0.08	-	6.1e-17	8.43e-15
ZC3H11A						negative regulation of cellular protein metabolic process	963	209	107.78	1.94	+	8.6e-17	1.18e-14
TARBP1						positive regulation of cellular protein metabolic process	1370	269	153.33	1.75	+	1.6e-16	2.17e-14
MXD1						biosynthetic process	2420	415	270.85	1.53	+	1.72e-16	2.31e-14
CDK17						detection of chemical stimulus	524	7	58.65	0.12	-	1.84e-16	2.45e-14
YBX3						positive regulation of organelle organization	581	146	65.03	2.25	+	2e-16	2.64e-14
WNK1						cellular biosynthetic process	2293	397	256.63	1.55	+	2.58e-16	3.39e-14
CCAR1						sensory perception of chemical stimulus	542	8	60.66	0.13	-	3.12e-16	4.05e-14
SNRNP40						response to organic substance	2686	449	300.62	1.49	+	3.64e-16	4.66e-14
QSER1						regulation of molecular function	3065	499	343.04	1.45	+	3.62e-16	4.67e-14
NCKAP1						positive regulation of cellular component organization	1120	230	125.35	1.83	+	3.95e-16	5.02e-14
TNK2						regulation of protein modification process	1486	283	166.31	1.7	+	6.44e-16	8.11e-14
VMP1						regulation of mRNA splicing, via spliceosome	103	52	11.53	4.51	+	1.4e-15	1.75e-13
EIF4B						negative regulation of nucleobase-containing compound metabolic process	1538	288	172.13	1.67	+	2.38e-15	2.95e-13
U2AF2						cellular macromolecule catabolic process	814	180	91.1	1.98	+	2.65e-15	3.26e-13
LIMCH1						developmental process	5569	806	623.28	1.29	+	3.2e-15	3.9e-13
CDON						cellular nitrogen compound biosynthetic process	1289	251	144.27	1.74	+	3.71e-15	4.49e-13
TAF2						regulation of nucleic acid-templated transcription	3418	538	382.54	1.41	+	4.54e-15	5.45e-13
SUGP2						regulation of RNA biosynthetic process	3423	538	383.1	1.4	+	5.89e-15	7.03e-13
CNN2						negative regulation of RNA metabolic process	1433	271	160.38	1.69	+	6.33e-15	7.49e-13
FAR2						positive regulation of chromosome organization	175	67	19.59	3.42	+	6.99e-15	8.21e-13
ZNF76						regulation of transcription, DNA-templated	3417	537	382.43	1.4	+	7.06e-15	8.23e-13
IPO5						DNA metabolic process	714	163	79.91	2.04	+	7.39e-15	8.55e-13
WDR3						cytoplasmic translation	122	55	13.65	4.03	+	9.06e-15	1.04e-12
PKN2						localization	5080	743	568.56	1.31	+	1.04e-14	1.19e-12
SEC61A2						cellular response to DNA damage stimulus	720	163	80.58	2.02	+	1.46e-14	1.66e-12
CDK13						regulation of cellular protein localization	538	133	60.21	2.21	+	1.49e-14	1.67e-12
FOXJ2						regulation of cellular localization	820	178	91.77	1.94	+	1.72e-14	1.92e-12
YBX1						macromolecule catabolic process	908	191	101.62	1.88	+	2.38e-14	2.64e-12
PPP2R5A						G protein-coupled receptor signaling pathway	1216	56	136.1	0.41	-	3.17e-14	3.49e-12
ELAVL1						multicellular organism development	4528	671	506.78	1.32	+	4.64e-14	5.07e-12
SMARCD1						RNA localization	190	68	21.26	3.2	+	6.11e-14	6.63e-12
KDM4A						regulation of mitotic cell cycle	432	113	48.35	2.34	+	6.31e-14	6.8e-12
SLC9A3						system development	4174	626	467.16	1.34	+	6.78e-14	7.26e-12
ASPM						anatomical structure development	5003	727	559.94	1.3	+	9.73e-14	1.03e-11
ISOC1						protein localization to organelle	638	146	71.41	2.04	+	1.36e-13	1.44e-11
TRMT11						sensory perception	978	40	109.46	0.37	-	1.6e-13	1.68e-11
NEO1						regulation of protein localization	853	179	95.47	1.87	+	2.31e-13	2.41e-11
TRAM1						nitrogen compound transport	1578	284	176.61	1.61	+	2.57e-13	2.66e-11
TNFRSF1A						regulation of DNA metabolic process	358	98	40.07	2.45	+	4.03e-13	4.15e-11
PKM						protein-containing complex assembly	1192	228	133.41	1.71	+	4.28e-13	4.37e-11
RHOA						DNA conformation change	269	81	30.11	2.69	+	6.04e-13	6.13e-11
CBFB						detection of stimulus	694	22	77.67	0.28	-	7.54e-13	7.61e-11
HYAL2						ribonucleoprotein complex subunit organization	193	66	21.6	3.06	+	7.78e-13	7.8e-11
ACSL4						regulation of mitotic cell cycle phase transition	277	82	31	2.64	+	1.1e-12	1.1e-10
LAPTM4A						nuclear transport	215	70	24.06	2.91	+	1.13e-12	1.11e-10
ERLEC1						nucleocytoplasmic transport	215	70	24.06	2.91	+	1.13e-12	1.12e-10
DNAJA2						DNA repair	478	117	53.5	2.19	+	1.27e-12	1.24e-10
GAL						negative regulation of translation	166	60	18.58	3.23	+	1.29e-12	1.26e-10
IKBKAP						ribonucleoprotein complex assembly	186	64	20.82	3.07	+	1.38e-12	1.33e-10
PFN2						covalent chromatin modification	362	97	40.52	2.39	+	1.69e-12	1.62e-10
DGCR2						establishment of RNA localization	169	60	18.91	3.17	+	2.38e-12	2.27e-10
ST6GALNAC2						mRNA transport	137	53	15.33	3.46	+	3.29e-12	3.12e-10
PABPC1						histone modification	357	95	39.96	2.38	+	3.7e-12	3.49e-10
MAP4K4						nucleic acid transport	167	59	18.69	3.16	+	4.27e-12	3.98e-10
WDR1						RNA transport	167	59	18.69	3.16	+	4.27e-12	4e-10
ARHGAP10						negative regulation of cellular amide metabolic process	188	63	21.04	2.99	+	7.58e-12	7.01e-10
WBSCR22						establishment of protein localization	1273	233	142.47	1.64	+	1.24e-11	1.14e-09
TCF3						positive regulation of transcription, DNA-templated	1612	280	180.42	1.55	+	1.26e-11	1.14e-09
DAZAP1						positive regulation of nucleic acid-templated transcription	1612	280	180.42	1.55	+	1.26e-11	1.15e-09
HLTF						positive regulation of RNA biosynthetic process	1614	280	180.64	1.55	+	1.31e-11	1.19e-09
CYBRD1						regulation of cell cycle phase transition	366	94	40.96	2.29	+	2.04e-11	1.83e-09
PDCD2						cellular protein-containing complex assembly	786	161	87.97	1.83	+	2.34e-11	2.1e-09
SLC6A15						regulation of signal transduction	2855	442	319.53	1.38	+	2.94e-11	2.62e-09
RDH11						response to stress	3337	503	373.48	1.35	+	3.36e-11	2.97e-09
ZFYVE26						regulation of catalytic activity	2397	382	268.27	1.42	+	3.81e-11	3.35e-09
TFRC						establishment of localization	3912	574	437.83	1.31	+	4.16e-11	3.64e-09
SREBF1						negative regulation of nucleic acid-templated transcription	1324	237	148.18	1.6	+	5e-11	4.35e-09
SCARB1						ribosome biogenesis	293	80	32.79	2.44	+	5.23e-11	4.53e-09
MCM2						negative regulation of RNA biosynthetic process	1326	237	148.41	1.6	+	5.27e-11	4.53e-09
PICALM						modification-dependent macromolecule catabolic process	543	122	60.77	2.01	+	5.31e-11	4.54e-09
NSF						negative regulation of transcription, DNA-templated	1322	236	147.96	1.6	+	6.58e-11	5.6e-09
NOTCH3						intracellular protein transport	689	144	77.11	1.87	+	7.23e-11	6.11e-09
CLNS1A						cellular protein catabolic process	625	134	69.95	1.92	+	7.6e-11	6.39e-09
C17orf85						nucleobase-containing compound transport	223	67	24.96	2.68	+	8.07e-11	6.76e-09
LMAN1						chromatin remodeling	153	53	17.12	3.1	+	9.34e-11	7.78e-09
HACD3						peptide metabolic process	519	117	58.09	2.01	+	1.23e-10	1.02e-08
ZZEF1						negative regulation of cellular component organization	722	148	80.81	1.83	+	1.25e-10	1.03e-08
ENO1						adaptive immune response	640	23	71.63	0.32	-	1.29e-10	1.06e-08
MYDGF						animal organ development	3080	466	344.71	1.35	+	1.37e-10	1.12e-08
TUBE1						proteolysis involved in cellular protein catabolic process	598	129	66.93	1.93	+	1.55e-10	1.26e-08
KCNQ2						regulation of telomere maintenance	81	37	9.07	4.08	+	1.56e-10	1.26e-08
ACTR6						regulation of cellular response to stress	638	135	71.41	1.89	+	1.63e-10	1.31e-08
SRI						translation	366	91	40.96	2.22	+	1.74e-10	1.39e-08
EIF4G3						modification-dependent protein catabolic process	532	118	59.54	1.98	+	2.01e-10	1.59e-08
GTSE1						positive regulation of cell cycle	310	81	34.7	2.33	+	2.63e-10	2.08e-08
SEMA3C						positive regulation of mRNA metabolic process	115	44	12.87	3.42	+	2.94e-10	2.31e-08
GRAMD4						protein transport	1183	213	132.4	1.61	+	3.48e-10	2.72e-08
CELSR1						negative regulation of protein modification process	501	112	56.07	2	+	3.7e-10	2.88e-08
ZNF638						regulation of cellular protein catabolic process	256	71	28.65	2.48	+	3.78e-10	2.93e-08
MARK3						protein catabolic process	681	140	76.22	1.84	+	3.81e-10	2.94e-08
FSCN1						regulation of signaling	3245	484	363.18	1.33	+	3.85e-10	2.96e-08
ACTB						regulation of response to stimulus	3795	552	424.74	1.3	+	4.7e-10	3.59e-08
DLG1						regulation of binding	368	90	41.19	2.19	+	4.9e-10	3.73e-08
RAB7A						regulation of cell communication	3230	481	361.5	1.33	+	5.24e-10	3.96e-08
SART3						regulation of chromatin organization	203	61	22.72	2.68	+	7.04e-10	5.3e-08
EXOSC7						positive regulation of molecular function	1507	256	168.66	1.52	+	7.2e-10	5.4e-08
MKRN2						ubiquitin-dependent protein catabolic process	521	114	58.31	1.96	+	7.59e-10	5.66e-08
RBMS2						peptide biosynthetic process	388	93	43.43	2.14	+	7.67e-10	5.69e-08
BAZ2A						DNA geometric change	88	37	9.85	3.76	+	9.66e-10	7.14e-08
TPD52						regulation of proteolysis involved in cellular protein catabolic process	222	64	24.85	2.58	+	9.9e-10	7.28e-08
NT5C2						positive regulation of protein modification process	974	181	109.01	1.66	+	1.02e-09	7.44e-08
MBNL3						nuclear export	121	44	13.54	3.25	+	1.06e-09	7.75e-08
DGKD						regulation of ubiquitin-dependent protein catabolic process	166	53	18.58	2.85	+	1.1e-09	8e-08
RARB						cellular response to organic substance	1978	318	221.38	1.44	+	1.14e-09	8.22e-08
TOP2B						positive regulation of transcription by RNA polymerase II	1187	211	132.85	1.59	+	1.16e-09	8.31e-08
TM9SF3						cellular response to chemical stimulus	2555	393	285.96	1.37	+	1.19e-09	8.49e-08
UBE2T						regulation of protein catabolic process	398	94	44.54	2.11	+	1.21e-09	8.61e-08
DNAJC10						peptidyl-amino acid modification	851	163	95.24	1.71	+	1.24e-09	8.76e-08
GTF3C1						response to nitrogen compound	1071	194	119.87	1.62	+	1.53e-09	1.08e-07
USP33						viral process	253	69	28.32	2.44	+	1.72e-09	1.21e-07
UBE2A						mitotic cell cycle phase transition	169	53	18.91	2.8	+	1.78e-09	1.25e-07
FBLN1						regulation of intracellular signal transduction	1648	273	184.44	1.48	+	1.92e-09	1.33e-07
UBE2K						regulation of developmental process	2372	368	265.48	1.39	+	1.91e-09	1.33e-07
TIGAR						DNA duplex unwinding	82	35	9.18	3.81	+	1.99e-09	1.37e-07
GNB1						regulation of localization	2711	411	303.42	1.35	+	2.01e-09	1.38e-07
PKD2L2						positive regulation of chromatin organization	110	41	12.31	3.33	+	2.18e-09	1.49e-07
FKBP7						regulation of proteasomal ubiquitin-dependent protein catabolic process	135	46	15.11	3.04	+	2.43e-09	1.66e-07
XRCC5						response to hormone	772	150	86.4	1.74	+	2.46e-09	1.67e-07
FDFT1						transcription, DNA-templated	394	92	44.1	2.09	+	2.58e-09	1.74e-07
DDX1						regulation of proteasomal protein catabolic process	187	56	20.93	2.68	+	2.59e-09	1.74e-07
EPB41L2						nucleic acid-templated transcription	395	92	44.21	2.08	+	2.72e-09	1.82e-07
RIF1						regulation of transcription by RNA polymerase II	2540	388	284.28	1.36	+	2.99e-09	1.99e-07
SMARCA2						cell cycle phase transition	177	54	19.81	2.73	+	3.27e-09	2.17e-07
SRCAP						DNA replication	192	57	21.49	2.65	+	3.52e-09	2.32e-07
CLDND1						regulation of histone modification	157	50	17.57	2.85	+	3.51e-09	2.32e-07
HSP90AA1						organic substance transport	1927	308	215.67	1.43	+	3.63e-09	2.38e-07
DLGAP4						response to organic cyclic compound	896	167	100.28	1.67	+	4.08e-09	2.66e-07
OSTM1						regulation of response to DNA damage stimulus	223	62	24.96	2.48	+	4.24e-09	2.76e-07
PCNP						RNA biosynthetic process	407	93	45.55	2.04	+	4.67e-09	3.02e-07
KIAA0141						regulation of cell death	1593	263	178.29	1.48	+	4.77e-09	3.08e-07
HSPB11						regulation of establishment of protein localization	541	114	60.55	1.88	+	4.87e-09	3.12e-07
SMARCD3						regulation of mRNA catabolic process	167	52	18.69	2.78	+	4.86e-09	3.13e-07
WDR70						positive regulation of cell cycle process	228	63	25.52	2.47	+	5.3e-09	3.37e-07
GSK3B						regulation of transferase activity	879	164	98.38	1.67	+	5.54e-09	3.51e-07
ERC1						positive regulation of DNA metabolic process	203	58	22.72	2.55	+	5.73e-09	3.62e-07
XPO1						positive regulation of gene expression	1127	199	126.13	1.58	+	6.13e-09	3.86e-07
TNPO1						positive regulation of cellular protein localization	282	72	31.56	2.28	+	6.21e-09	3.89e-07
ITGAE						transcription by RNA polymerase II	247	66	27.64	2.39	+	6.25e-09	3.91e-07
FAT1						transport	3753	538	420.04	1.28	+	6.35e-09	3.95e-07
ZMPSTE24						regulation of intracellular transport	343	82	38.39	2.14	+	7.23e-09	4.48e-07
APLP2						regulation of phosphorus metabolic process	1380	233	154.45	1.51	+	7.8e-09	4.8e-07
WBP11						regulation of phosphate metabolic process	1380	233	154.45	1.51	+	7.8e-09	4.81e-07
AGBL5						positive regulation of cellular catabolic process	425	95	47.57	2	+	8.98e-09	5.5e-07
RAB10						negative regulation of mRNA metabolic process	93	36	10.41	3.46	+	9.26e-09	5.65e-07
CAD						response to oxygen-containing compound	1566	258	175.27	1.47	+	9.45e-09	5.74e-07
CD59						response to organonitrogen compound	984	178	110.13	1.62	+	9.62e-09	5.82e-07
SCAMP1						proteasomal protein catabolic process	340	81	38.05	2.13	+	1.02e-08	6.13e-07
AKR1B1						regulation of biological quality	3704	530	414.55	1.28	+	1.04e-08	6.27e-07
CTTN						regulation of translational initiation	80	33	8.95	3.69	+	1.11e-08	6.64e-07
ORC1						protein-DNA complex subunit organization	213	59	23.84	2.47	+	1.15e-08	6.88e-07
MGST2						nucleobase-containing compound biosynthetic process	738	142	82.6	1.72	+	1.22e-08	7.25e-07
RAD54L						rhythmic process	269	69	30.11	2.29	+	1.42e-08	8.38e-07
DNAJA1						establishment of organelle localization	348	82	38.95	2.11	+	1.42e-08	8.38e-07
B4GALT1						regulation of protein modification by small protein conjugation or removal	243	64	27.2	2.35	+	1.54e-08	9.05e-07
NFX1						regulation of nucleocytoplasmic transport	110	39	12.31	3.17	+	1.62e-08	9.49e-07
DIMT1						positive regulation of catabolic process	494	105	55.29	1.9	+	1.75e-08	1.02e-06
EIF2AK1						proteasome-mediated ubiquitin-dependent protein catabolic process	302	74	33.8	2.19	+	1.8e-08	1.04e-06
RBM22						regulation of cellular component biogenesis	952	172	106.55	1.61	+	1.87e-08	1.08e-06
TMED2						regulation of RNA stability	168	50	18.8	2.66	+	2.23e-08	1.28e-06
TXLNG						response to endogenous stimulus	1341	225	150.09	1.5	+	2.29e-08	1.31e-06
HUWE1						regulation of mRNA stability	156	48	17.46	2.75	+	2.5e-08	1.43e-06
TRIP6						amide biosynthetic process	500	105	55.96	1.88	+	3.09e-08	1.76e-06
FTL						regulation of cell differentiation	1496	245	167.43	1.46	+	3.24e-08	1.84e-06
SRRT						positive regulation of establishment of protein localization	325	77	36.37	2.12	+	3.31e-08	1.87e-06
ATXN7L3						regulation of G1/S transition of mitotic cell cycle	119	40	13.32	3	+	3.55e-08	2e-06
MMP2						protein modification by small protein conjugation or removal	849	156	95.02	1.64	+	3.75e-08	2.11e-06
NOP14						regulation of apoptotic process	1426	235	159.6	1.47	+	4.24e-08	2.37e-06
ADD1						regulation of DNA biosynthetic process	110	38	12.31	3.09	+	4.31e-08	2.4e-06
TXNDC16						cytoskeleton organization	1165	199	130.39	1.53	+	5.08e-08	2.83e-06
C14orf166						regulation of phosphorylation	1237	209	138.45	1.51	+	5.31e-08	2.95e-06
NID2						positive regulation of binding	179	51	20.03	2.55	+	5.54e-08	3.06e-06
SF3B2						regulation of alternative mRNA splicing, via spliceosome	60	27	6.72	4.02	+	5.78e-08	3.18e-06
GNAS						RNA export from nucleus	78	31	8.73	3.55	+	6.02e-08	3.3e-06
ERGIC2						positive regulation of cell cycle phase transition	107	37	11.98	3.09	+	6.32e-08	3.46e-06
DDX18						regulation of programmed cell death	1456	238	162.96	1.46	+	7.06e-08	3.84e-06
KHSRP						cellular developmental process	3463	493	387.58	1.27	+	7.42e-08	4.02e-06
EDEM2						positive regulation of mitotic cell cycle phase transition	84	32	9.4	3.4	+	8.15e-08	4.41e-06
ANKRD10						regulation of cell development	495	102	55.4	1.84	+	8.67e-08	4.67e-06
TGDS						regulation of protein ubiquitination	211	56	23.62	2.37	+	9.76e-08	5.24e-06
FKBP1A						negative regulation of transcription by RNA polymerase II	932	165	104.31	1.58	+	1.05e-07	5.62e-06
XRN2						negative regulation of RNA splicing	27	18	3.02	5.96	+	1.25e-07	6.68e-06
DYNLL1						cellular response to hormone stimulus	484	100	54.17	1.85	+	1.31e-07	6.95e-06
SNX5						protein modification by small protein conjugation	710	133	79.46	1.67	+	1.31e-07	6.97e-06
RPL6						regulation of intracellular protein transport	235	60	26.3	2.28	+	1.36e-07	7.2e-06
ANAPC5						aromatic compound biosynthetic process	821	149	91.89	1.62	+	1.41e-07	7.4e-06
GCN1						proteolysis	1213	203	135.76	1.5	+	1.44e-07	7.53e-06
RPLP0						heterocycle biosynthetic process	809	147	90.54	1.62	+	1.56e-07	8.16e-06
PXN						positive regulation of mitotic cell cycle	112	37	12.54	2.95	+	1.63e-07	8.48e-06
FUS						response to chemical	4052	562	453.5	1.24	+	1.65e-07	8.57e-06
GANAB						microtubule-based process	763	140	85.4	1.64	+	1.8e-07	9.34e-06
BIRC5						regulation of protein localization to nucleus	142	43	15.89	2.71	+	1.9e-07	9.79e-06
MLF2						negative regulation of molecular function	1130	191	126.47	1.51	+	1.98e-07	1.02e-05
PAPOLA						regulation of protein transport	516	104	57.75	1.8	+	2.11e-07	1.08e-05
CCNK						cell differentiation	3403	482	380.87	1.27	+	2.14e-07	1.1e-05
NUDC						mRNA catabolic process	124	39	13.88	2.81	+	2.48e-07	1.26e-05
SPG21						mitotic cell cycle checkpoint signaling	118	38	13.21	2.88	+	2.52e-07	1.28e-05
PABPC4						rRNA processing	219	56	24.51	2.28	+	2.78e-07	1.41e-05
TNRC6A						biological process involved in symbiotic interaction	237	59	26.53	2.22	+	2.8e-07	1.41e-05
PUS7						negative regulation of mitotic cell cycle phase transition	152	44	17.01	2.59	+	2.86e-07	1.44e-05
LAMB1						positive regulation of protein localization to nucleus	90	32	10.07	3.18	+	2.89e-07	1.45e-05
CMTM6						protein localization to nucleus	169	47	18.91	2.48	+	3.15e-07	1.57e-05
ALKBH5						regulation of growth	659	124	73.76	1.68	+	3.22e-07	1.6e-05
ORC6						positive regulation of cellular amide metabolic process	163	46	18.24	2.52	+	3.29e-07	1.63e-05
PSME1						response to steroid hormone	281	66	31.45	2.1	+	3.46e-07	1.71e-05
SCFD1						negative regulation of mitotic cell cycle	204	53	22.83	2.32	+	3.56e-07	1.75e-05
HECTD1						positive regulation of histone modification	96	33	10.74	3.07	+	3.57e-07	1.76e-05
HNRNPC						endoplasmic reticulum to Golgi vesicle-mediated transport	121	38	13.54	2.81	+	3.66e-07	1.79e-05
SUPT16H						regulation of protein stability	306	70	34.25	2.04	+	3.84e-07	1.88e-05
TBX15						response to abiotic stimulus	1125	189	125.91	1.5	+	3.91e-07	1.91e-05
MYL6						peptidyl-lysine modification	276	65	30.89	2.1	+	4.2e-07	2.04e-05
DPYSL2						establishment of protein localization to organelle	299	69	33.46	2.06	+	4.34e-07	2.1e-05
TGFB2						ribonucleoprotein complex export from nucleus	73	28	8.17	3.43	+	4.62e-07	2.23e-05
CDC23						protein polyubiquitination	218	55	24.4	2.25	+	4.79e-07	2.31e-05
AAAS						regulation of protein-containing complex assembly	436	90	48.8	1.84	+	4.91e-07	2.35e-05
CBX5						positive regulation of telomere maintenance	51	23	5.71	4.03	+	5.28e-07	2.53e-05
ARCN1						DNA-dependent DNA replication	124	38	13.88	2.74	+	5.65e-07	2.69e-05
TMEM38B						ribonucleoprotein complex localization	74	28	8.28	3.38	+	5.76e-07	2.74e-05
NUP188						protein stabilization	196	51	21.94	2.32	+	6.04e-07	2.86e-05
DFNB31						positive regulation of intracellular transport	206	53	23.06	2.3	+	6.12e-07	2.89e-05
BTAF1						protein ubiquitination	661	123	73.98	1.66	+	6.21e-07	2.93e-05
WAC						organic cyclic compound biosynthetic process	948	163	106.1	1.54	+	6.51e-07	3.05e-05
TMEM14A						protein folding	207	53	23.17	2.29	+	6.5e-07	3.05e-05
HSP90AB1						positive regulation of intracellular protein transport	163	45	18.24	2.47	+	6.65e-07	3.1e-05
SIRT1						RNA catabolic process	158	44	17.68	2.49	+	7.74e-07	3.61e-05
HNRNPH3						regulation of cytoskeleton organization	529	103	59.21	1.74	+	8.29e-07	3.85e-05
SH3GLB1						regulation of cell cycle G1/S phase transition	143	41	16	2.56	+	8.92e-07	4.13e-05
SCD						positive regulation of translation	137	40	15.33	2.61	+	8.98e-07	4.14e-05
CIRBP						regulation of protein phosphorylation	1089	182	121.88	1.49	+	9.03e-07	4.14e-05
HNRNPM						regulation of telomere maintenance via telomere lengthening	62	25	6.94	3.6	+	9.01e-07	4.15e-05
RANBP1						protein import into nucleus	101	33	11.3	2.92	+	9.1e-07	4.16e-05
SMARCB1						cellular response to endogenous stimulus	1069	179	119.64	1.5	+	9.32e-07	4.24e-05
DERL3						regulation of proteolysis	738	133	82.6	1.61	+	9.32e-07	4.25e-05
DDTL						positive regulation of catalytic activity	1144	189	128.04	1.48	+	9.8e-07	4.44e-05
DDT						chromosome segregation	278	64	31.11	2.06	+	1.12e-06	5.03e-05
SNRPD3						nervous system process	1418	100	158.7	0.63	-	1.12e-06	5.04e-05
HIRA						import into nucleus	105	34	11.75	2.89	+	1.12e-06	5.05e-05
SH3BP1						positive regulation of RNA splicing	37	19	4.14	4.59	+	1.14e-06	5.11e-05
RP1-37E16.12						immune response	1677	124	187.69	0.66	-	1.14e-06	5.12e-05
TRIOBP						viral life cycle	172	46	19.25	2.39	+	1.17e-06	5.21e-05
SNU13						nervous system development	2193	325	245.44	1.32	+	1.21e-06	5.38e-05
POLR2F						nuclear division	303	68	33.91	2.01	+	1.23e-06	5.46e-05
DEPDC5						nuclear-transcribed mRNA catabolic process	98	32	10.97	2.92	+	1.34e-06	5.91e-05
KDELR3						rRNA metabolic process	230	56	25.74	2.18	+	1.34e-06	5.92e-05
DDX17						sister chromatid segregation	141	40	15.78	2.53	+	1.49e-06	6.53e-05
PPP6R2						positive regulation of cellular component biogenesis	515	100	57.64	1.73	+	1.65e-06	7.21e-05
SBF1						response to endoplasmic reticulum stress	217	53	24.29	2.18	+	1.95e-06	8.55e-05
SUN2						reproductive system development	419	85	46.89	1.81	+	1.96e-06	8.56e-05
THOC5						organelle fission	328	71	36.71	1.93	+	1.99e-06	8.66e-05
MCM5						negative regulation of catabolic process	316	69	35.37	1.95	+	2.03e-06	8.81e-05
RBFOX2						organelle localization	480	94	53.72	1.75	+	2.11e-06	9.08e-05
MYH9						negative regulation of mRNA processing	31	17	3.47	4.9	+	2.11e-06	9.1e-05
RBX1						organelle assembly	736	131	82.37	1.59	+	2.11e-06	9.11e-05
EP300						cell cycle checkpoint signaling	148	41	16.56	2.48	+	2.16e-06	9.25e-05
RANGAP1						gene silencing	148	41	16.56	2.48	+	2.16e-06	9.28e-05
ZC3H7B						cellular response to organic cyclic compound	515	99	57.64	1.72	+	2.31e-06	9.86e-05
COCH						vesicle budding from membrane	57	23	6.38	3.61	+	2.41e-06	0.000103
POLE2						Golgi vesicle transport	286	64	32.01	2	+	2.43e-06	0.000103
PYGL						cell death	977	164	109.35	1.5	+	2.45e-06	0.000103
PSMC6						mitotic DNA integrity checkpoint signaling	86	29	9.63	3.01	+	2.44e-06	0.000103
PSMA3						histone acetylation	106	33	11.86	2.78	+	2.56e-06	0.000108
AHSA1						positive regulation of DNA biosynthetic process	67	25	7.5	3.33	+	2.79e-06	0.000117
LGMN						ribosomal large subunit biogenesis	72	26	8.06	3.23	+	2.9e-06	0.000121
SNW1						mitotic DNA damage checkpoint signaling	82	28	9.18	3.05	+	2.97e-06	0.000124
DHRS7						cellular response to oxygen-containing compound	1042	172	116.62	1.47	+	3.02e-06	0.000126
PPM1A						negative regulation of phosphorus metabolic process	423	85	47.34	1.8	+	3.08e-06	0.000128
ERH						negative regulation of cell cycle phase transition	207	51	23.17	2.2	+	3.08e-06	0.000128
HIF1A						regulation of DNA binding	122	36	13.65	2.64	+	3.1e-06	0.000128
SRSF5						regulation of cell population proliferation	1654	253	185.12	1.37	+	3.14e-06	0.000129
EIF5						organonitrogen compound biosynthetic process	1249	200	139.79	1.43	+	3.15e-06	0.00013
DICER1						DNA packaging	180	46	20.15	2.28	+	3.38e-06	0.000138
VRK1						regulation of telomere maintenance via telomerase	54	22	6.04	3.64	+	3.5e-06	0.000143
PPP4R3A						response to inorganic substance	554	104	62	1.68	+	3.6e-06	0.000147
C14orf93						positive regulation of protein transport	309	67	34.58	1.94	+	3.62e-06	0.000147
PSMB5						cellular catabolic process	1615	247	180.75	1.37	+	3.68e-06	0.000149
YY1						regulation of Wnt signaling pathway	322	69	36.04	1.91	+	3.71e-06	0.00015
ACIN1						regulation of response to stress	1241	198	138.89	1.43	+	3.74e-06	0.000151
CHD8						regulation of telomerase RNA localization to Cajal body	18	13	2.01	6.45	+	3.79e-06	0.000153
NFKBIA						cellular amide metabolic process	780	136	87.3	1.56	+	3.88e-06	0.000156
EMC9						positive regulation of nucleocytoplasmic transport	64	24	7.16	3.35	+	4.09e-06	0.000164
BRMS1L						positive regulation of transferase activity	562	105	62.9	1.67	+	4.18e-06	0.000167
TM9SF1						response to ionizing radiation	148	40	16.56	2.41	+	4.28e-06	0.000171
SEC23A						negative regulation of phosphate metabolic process	422	84	47.23	1.78	+	4.34e-06	0.000172
PNN						positive regulation of mRNA catabolic process	84	28	9.4	2.98	+	4.34e-06	0.000173
GINS1						negative regulation of chromosome organization	79	27	8.84	3.05	+	4.37e-06	0.000173
IFT52						positive regulation of signal transduction	1461	227	163.52	1.39	+	4.37e-06	0.000173
ADNP						negative regulation of developmental process	877	149	98.15	1.52	+	4.54e-06	0.000179
PFDN4						negative regulation of mRNA splicing, via spliceosome	22	14	2.46	5.69	+	4.69e-06	0.000184
CSTF1						negative regulation of signaling	1298	205	145.27	1.41	+	4.68e-06	0.000184
NELFCD						apoptotic process	904	152	101.18	1.5	+	4.9e-06	0.000192
SLMO2						microtubule cytoskeleton organization involved in mitosis	120	35	13.43	2.61	+	4.97e-06	0.000194
PSMA7						positive regulation of proteolysis	371	76	41.52	1.83	+	5e-06	0.000195
MRGBP						regulation of protein serine/threonine kinase activity	358	74	40.07	1.85	+	5.07e-06	0.000197
GID8						reproductive structure development	416	83	46.56	1.78	+	5.27e-06	0.000204
C20orf27						organic substance catabolic process	1585	242	177.39	1.36	+	5.42e-06	0.000209
CSNK2A1						positive regulation of intracellular signal transduction	961	160	107.56	1.49	+	5.43e-06	0.000209
CDS2						programmed cell death	941	157	105.32	1.49	+	5.61e-06	0.000215
SEC23B						ATP-dependent chromatin remodeling	56	22	6.27	3.51	+	5.6e-06	0.000215
TM9SF4						phosphorylation	874	148	97.82	1.51	+	5.63e-06	0.000215
TLDC2						negative regulation of signal transduction	1197	191	133.97	1.43	+	6.1e-06	0.000232
DHX35						translational initiation	66	24	7.39	3.25	+	6.26e-06	0.000238
ADNP2						peptidyl-lysine acetylation	115	34	12.87	2.64	+	6.28e-06	0.000238
VAPA						mitotic nuclear division	163	42	18.24	2.3	+	6.77e-06	0.000256
SMCHD1						protein-containing complex localization	192	47	21.49	2.19	+	6.8e-06	0.000257
MYL12A						stress granule assembly	23	14	2.57	5.44	+	6.85e-06	0.000258
PGRMC1						head development	806	138	90.21	1.53	+	6.98e-06	0.000261
POLA1						mRNA-containing ribonucleoprotein complex export from nucleus	57	22	6.38	3.45	+	7.03e-06	0.000262
ALG13						localization within membrane	504	95	56.41	1.68	+	6.98e-06	0.000262
STAG2						negative regulation of cellular catabolic process	257	58	28.76	2.02	+	6.97e-06	0.000262
ATP11C						mRNA export from nucleus	57	22	6.38	3.45	+	7.03e-06	0.000262
PLS3						nucleosome organization	140	38	15.67	2.43	+	7.32e-06	0.000272
SMARCA1						regulation of canonical Wnt signaling pathway	247	56	27.64	2.03	+	7.46e-06	0.000276
RBBP7						positive regulation of signaling	1640	248	183.55	1.35	+	7.49e-06	0.000277
FMR1						regulation of histone methylation	72	25	8.06	3.1	+	7.81e-06	0.000288
SCML2						negative regulation of cell communication	1294	203	144.82	1.4	+	8.39e-06	0.000308
SLC35A2						regulation of kinase activity	758	131	84.84	1.54	+	8.38e-06	0.000308
PGK1						positive regulation of cell development	298	64	33.35	1.92	+	8.44e-06	0.000309
MAGT1						regulation of protein kinase activity	639	114	71.52	1.59	+	8.47e-06	0.000309
HTATSF1						establishment or maintenance of cell polarity	198	48	22.16	2.17	+	8.68e-06	0.000316
GABRE						cerebral cortex development	119	34	13.32	2.55	+	8.89e-06	0.000322
MAGED2						positive regulation of proteasomal ubiquitin-dependent protein catabolic process	91	29	10.18	2.85	+	8.93e-06	0.000322
RBM3						microtubule cytoskeleton organization	519	97	58.09	1.67	+	8.93e-06	0.000323
NDFIP2						protein-containing complex disassembly	119	34	13.32	2.55	+	8.89e-06	0.000323
KLF5						protein localization to endoplasmic reticulum	63	23	7.05	3.26	+	9.19e-06	0.000331
STK24						response to lipid	828	140	92.67	1.51	+	9.26e-06	0.000332
UGGT2						internal peptidyl-lysine acetylation	112	33	12.54	2.63	+	9.25e-06	0.000332
NUTF2						regulation of multicellular organismal process	2582	366	288.98	1.27	+	9.35e-06	0.000334
NUP93						negative regulation of cell cycle process	254	57	28.43	2.01	+	9.61e-06	0.000343
NFAT5						positive regulation of mRNA processing	32	16	3.58	4.47	+	1.03e-05	0.000365
LONP2						regulation of cellular component movement	1027	167	114.94	1.45	+	1.03e-05	0.000366
CTCF						positive regulation of cell communication	1633	246	182.77	1.35	+	1.04e-05	0.00037
POLR2C						chromatin assembly or disassembly	154	40	17.24	2.32	+	1.05e-05	0.000372
SETD6						spindle organization	154	40	17.24	2.32	+	1.05e-05	0.000373
SLC7A6OS						internal protein amino acid acetylation	114	33	12.76	2.59	+	1.07e-05	0.000378
SLC7A6						positive regulation of proteasomal protein catabolic process	115	33	12.87	2.56	+	1.18e-05	0.000414
COTL1						negative regulation of organelle organization	335	69	37.49	1.84	+	1.2e-05	0.00042
ABCC1						reproductive process	1466	224	164.08	1.37	+	1.21e-05	0.000423
SLC7A5						cell cycle G1/S phase transition	87	28	9.74	2.88	+	1.24e-05	0.000431
FBXO31						positive regulation of cellular protein catabolic process	156	40	17.46	2.29	+	1.27e-05	0.000441
UBE2I						central nervous system development	1002	163	112.14	1.45	+	1.29e-05	0.000447
GSPT1						protein import	149	39	16.68	2.34	+	1.3e-05	0.000451
UBFD1						positive regulation of response to DNA damage stimulus	109	32	12.2	2.62	+	1.36e-05	0.000472
TCEB2						mitotic G1 DNA damage checkpoint signaling	33	16	3.69	4.33	+	1.38e-05	0.000478
MAZ						regulation of actin filament-based process	397	78	44.43	1.76	+	1.39e-05	0.000479
KAT8						reproduction	1469	224	164.41	1.36	+	1.47e-05	0.000507
CSK						regulation of autophagy	317	66	35.48	1.86	+	1.51e-05	0.000518
HERC1						regulation of epithelial cell migration	230	52	25.74	2.02	+	1.53e-05	0.000523
RAB11A						protein acetylation	134	36	15	2.4	+	1.54e-05	0.000526
CA2						negative regulation of cell cycle	345	70	38.61	1.81	+	1.58e-05	0.000538
NBN						telencephalon development	255	56	28.54	1.96	+	1.59e-05	0.000542
LAPTM4B						regulation of cellular component size	389	77	43.54	1.77	+	1.6e-05	0.000542
CHRAC1						ribosome assembly	61	22	6.83	3.22	+	1.67e-05	0.000564
UBR5						negative regulation of G1/S transition of mitotic cell cycle	71	24	7.95	3.02	+	1.69e-05	0.000572
EEF1D						cellular response to steroid hormone stimulus	145	38	16.23	2.34	+	1.76e-05	0.000592
SQLE						embryo development ending in birth or egg hatching	634	112	70.96	1.58	+	1.78e-05	0.000598
LEPROTL1						regulation of chromosome segregation	91	28	10.18	2.75	+	1.81e-05	0.000607
PPP2CB						mitotic spindle organization	91	28	10.18	2.75	+	1.81e-05	0.000608
MCM4						mitotic G1/S transition checkpoint signaling	34	16	3.81	4.2	+	1.85e-05	0.000617
ASAH1						positive regulation of protein catabolic process	237	53	26.53	2	+	1.88e-05	0.000627
HNRNPL						regulation of DNA-templated transcription, elongation	52	20	5.82	3.44	+	1.89e-05	0.000627
OAZ1						viral gene expression	52	20	5.82	3.44	+	1.89e-05	0.000628
AES						brain development	761	129	85.17	1.51	+	1.92e-05	0.000635
POP4						protein acylation	174	43	19.47	2.21	+	1.92e-05	0.000635
URI1						positive regulation of telomerase RNA localization to Cajal body	15	11	1.68	6.55	+	1.93e-05	0.000636
PDCD5						nuclear DNA replication	26	14	2.91	4.81	+	1.95e-05	0.000641
AKT2						G1/S transition of mitotic cell cycle	85	27	9.51	2.84	+	1.99e-05	0.000653
NUMBL						regulation of supramolecular fiber organization	382	75	42.75	1.75	+	2e-05	0.000655
TBCB						regulation of DNA repair	130	35	14.55	2.41	+	2.04e-05	0.000667
SLC1A5						organonitrogen compound catabolic process	1028	165	115.05	1.43	+	2.04e-05	0.000668
HNRNPUL1						response to unfolded protein	120	33	13.43	2.46	+	2.07e-05	0.000675
TGFB1						DNA integrity checkpoint signaling	114	32	12.76	2.51	+	2.12e-05	0.00069
CDC37						regulation of viral process	166	41	18.58	2.21	+	2.19e-05	0.00071
KDELR1						response to peptide	450	85	50.36	1.69	+	2.2e-05	0.000711
PPP2R1A						forebrain development	388	76	43.43	1.75	+	2.2e-05	0.000711
TNPO2						embryo development	994	160	111.25	1.44	+	2.37e-05	0.000765
WDR83OS						RNA destabilization	73	24	8.17	2.94	+	2.46e-05	0.000789
GAPDHS						regulation of chromosome separation	73	24	8.17	2.94	+	2.46e-05	0.000791
ERF						growth	363	72	40.63	1.77	+	2.46e-05	0.000792
GSK3A						regulation of intrinsic apoptotic signaling pathway	160	40	17.91	2.23	+	2.5e-05	0.000799
CDK6						respiratory electron transport chain	105	0	11.75	< 0.01	-	2.55e-05	0.000813
TWISTNB						anatomical structure morphogenesis	2138	307	239.29	1.28	+	2.64e-05	0.000841
PON2						cell cycle DNA replication	27	14	3.02	4.63	+	2.68e-05	0.000853
MTPN						B cell receptor signaling pathway	130	1	14.55	0.07	-	2.72e-05	0.000864
ZC3HAV1						negative regulation of catalytic activity	773	130	86.51	1.5	+	2.76e-05	0.000876
CAV1						protein-DNA complex assembly	172	42	19.25	2.18	+	2.83e-05	0.000893
LMBR1						protein localization to membrane	432	82	48.35	1.7	+	2.89e-05	0.000911
HOXA5						biological process involved in interaction with host	144	37	16.12	2.3	+	2.89e-05	0.000911
BRAT1						histone H4 acetylation	54	20	6.04	3.31	+	2.93e-05	0.000919
COBL						mRNA destabilization	69	23	7.72	2.98	+	3.02e-05	0.000944
FKBP14						positive regulation of proteolysis involved in cellular protein catabolic process	134	35	15	2.33	+	3.03e-05	0.000945
CASP2						intracellular signal transduction	1464	221	163.85	1.35	+	3.01e-05	0.000945
HSPB1						organic acid catabolic process	220	6	24.62	0.24	-	3.03e-05	0.000945
EIF3B						chordate embryonic development	614	108	68.72	1.57	+	3.05e-05	0.00095
WASL						phosphorus metabolic process	1785	262	199.78	1.31	+	3.12e-05	0.000969
NRF1						pallium development	174	42	19.47	2.16	+	3.14e-05	0.000973
EZH2						regulation of neurogenesis	359	71	40.18	1.77	+	3.16e-05	0.000977
MEST						response to cytokine	807	134	90.32	1.48	+	3.19e-05	0.000983
GLI3						establishment of protein localization to endoplasmic reticulum	36	16	4.03	3.97	+	3.2e-05	0.000985
PSMA2						developmental growth	360	71	40.29	1.76	+	3.26e-05	0.001
TMEM248						defense response to bacterium	350	15	39.17	0.38	-	3.27e-05	0.001
RHEB						humoral immune response	337	14	37.72	0.37	-	3.32e-05	0.00102
SPIN1						DNA strand elongation	20	12	2.24	5.36	+	3.46e-05	0.00105
PRUNE2						pore complex assembly	20	12	2.24	5.36	+	3.46e-05	0.00106
ECM2						positive regulation of protein localization to chromosome, telomeric region	13	10	1.45	6.87	+	3.49e-05	0.00106
TLE4						regulation of apoptotic signaling pathway	348	69	38.95	1.77	+	3.5e-05	0.00106
FUBP3						neurogenesis	1361	207	152.32	1.36	+	3.52e-05	0.00107
EXOSC3						epithelial to mesenchymal transition	75	24	8.39	2.86	+	3.53e-05	0.00107
ZFAND5						regulation of locomotion	992	159	111.03	1.43	+	3.55e-05	0.00107
PDLIM1						nuclear chromosome segregation	219	49	24.51	2	+	3.59e-05	0.00108
EIF3A						protein K48-linked ubiquitination	60	21	6.72	3.13	+	3.69e-05	0.00111
MAPK8						regulation of cell migration	896	146	100.28	1.46	+	3.72e-05	0.00111
PPP3CB						DNA damage checkpoint signaling	106	30	11.86	2.53	+	3.71e-05	0.00112
LIPA						positive regulation of establishment of protein localization to telomere	10	9	1.12	8.04	+	3.77e-05	0.00113
NPM3						aging	296	61	33.13	1.84	+	3.85e-05	0.00115
TNKS2						mitotic sister chromatid segregation	113	31	12.65	2.45	+	3.9e-05	0.00116
GTPBP4						regulation of cell motility	952	153	106.55	1.44	+	3.97e-05	0.00118
SMC3						multicellular organismal process	6584	835	736.88	1.13	+	3.99e-05	0.00119
SHOC2						positive regulation of response to stimulus	2081	298	232.91	1.28	+	4e-05	0.00119
CCNY						negative regulation of cell death	982	157	109.91	1.43	+	4.09e-05	0.00121
NUFIP2						positive regulation of telomere maintenance via telomere lengthening	37	16	4.14	3.86	+	4.16e-05	0.00123
PSMD3						carboxylic acid catabolic process	216	6	24.17	0.25	-	4.23e-05	0.00125
MTMR4						regulation of mitotic sister chromatid separation	66	22	7.39	2.98	+	4.46e-05	0.00131
TRIM37						positive regulation of viral process	66	22	7.39	2.98	+	4.46e-05	0.00131
DHX40						response to topologically incorrect protein	142	36	15.89	2.27	+	4.5e-05	0.00132
GOSR2						positive regulation of ubiquitin-dependent protein catabolic process	108	30	12.09	2.48	+	4.54e-05	0.00133
CBX1						positive regulation of histone methylation	42	17	4.7	3.62	+	4.7e-05	0.00137
MED13						nucleobase-containing compound catabolic process	277	58	31	1.87	+	4.72e-05	0.00138
ENO3						catabolic process	1885	273	210.97	1.29	+	4.79e-05	0.00139
PFN1						negative regulation of response to stimulus	1553	231	173.81	1.33	+	4.82e-05	0.0014
RAI1						positive regulation of developmental process	1269	194	142.03	1.37	+	5.13e-05	0.00149
CCDC47						response to peptide hormone	367	71	41.07	1.73	+	5.42e-05	0.00157
MED31						negative regulation of phosphorylation	368	71	41.19	1.72	+	5.62e-05	0.00162
FTSJ3						regulation of transport	1732	253	193.85	1.31	+	5.67e-05	0.00163
SYNGR2						positive regulation of telomere maintenance via telomerase	34	15	3.81	3.94	+	6e-05	0.00173
DDX5						ncRNA processing	388	74	43.43	1.7	+	6.01e-05	0.00173
PSMD11						response to starvation	199	45	22.27	2.02	+	6.11e-05	0.00175
CCL2						regulation of plasma membrane bounded cell projection organization	627	108	70.17	1.54	+	6.17e-05	0.00177
RAB5C						regulation of protein localization to Cajal body	11	9	1.23	7.31	+	6.24e-05	0.00178
PPP1R9B						positive regulation of protein localization to Cajal body	11	9	1.23	7.31	+	6.24e-05	0.00178
ABCC3						regulation of establishment of protein localization to telomere	11	9	1.23	7.31	+	6.24e-05	0.00178
LUC7L3						positive regulation of cell death	587	102	65.7	1.55	+	6.39e-05	0.00182
SMURF2						positive regulation of neurogenesis	224	49	25.07	1.95	+	6.46e-05	0.00183
EFTUD2						positive regulation of cell cycle G2/M phase transition	30	14	3.36	4.17	+	6.55e-05	0.00185
PRKAR1A						positive regulation of phosphorylation	812	133	90.88	1.46	+	6.64e-05	0.00188
YWHAE						positive regulation of mRNA splicing, via spliceosome	22	12	2.46	4.87	+	6.94e-05	0.00196
MMD						positive regulation of Wnt signaling pathway	140	35	15.67	2.23	+	7.01e-05	0.00197
DPH1						negative regulation of cell cycle G1/S phase transition	77	24	8.62	2.78	+	7.16e-05	0.00201
MAP2K6						positive regulation of protein modification by small protein conjugation or removal	141	35	15.78	2.22	+	7.66e-05	0.00215
WSB1						ncRNA metabolic process	469	85	52.49	1.62	+	7.83e-05	0.00219
IFT20						response to radiation	453	83	50.7	1.64	+	7.9e-05	0.00221
TMEM97						circulatory system development	881	142	98.6	1.44	+	7.92e-05	0.00221
PMP22						regulation of cell growth	420	78	47.01	1.66	+	8.16e-05	0.00227
SUPT6H						positive regulation of cell differentiation	833	135	93.23	1.45	+	8.21e-05	0.00228
PHF12						regulation of protein localization to chromosome, telomeric region	15	10	1.68	5.96	+	8.25e-05	0.00229
UBE2D3						movement in host environment	117	31	13.09	2.37	+	8.35e-05	0.00231
CPE						cellular response to stimulus	6376	807	713.6	1.13	+	8.46e-05	0.00234
RPL34						positive regulation of phosphate metabolic process	891	143	99.72	1.43	+	8.63e-05	0.00237
GALNT7						actin cytoskeleton organization	532	94	59.54	1.58	+	8.6e-05	0.00237
DHX15						positive regulation of phosphorus metabolic process	891	143	99.72	1.43	+	8.63e-05	0.00238
WHSC1						positive regulation of protein-containing complex assembly	233	50	26.08	1.92	+	8.73e-05	0.00239
NKX3-2						mitochondrial respiratory chain complex assembly	93	0	10.41	< 0.01	-	8.71e-05	0.00239
KLHL5						regulation of cell cycle G2/M phase transition	101	28	11.3	2.48	+	8.76e-05	0.0024
NCAPG						phosphate-containing compound metabolic process	1760	255	196.98	1.29	+	8.8e-05	0.00241
CTSC						positive regulation of G2/M transition of mitotic cell cycle	27	13	3.02	4.3	+	9.29e-05	0.00253
FNBP4						viral genome replication	27	13	3.02	4.3	+	9.29e-05	0.00253
HSPA8						vesicle targeting, to, from or within Golgi	19	11	2.13	5.17	+	9.32e-05	0.00253
PPP6R3						protein N-linked glycosylation via asparagine	23	12	2.57	4.66	+	9.59e-05	0.0026
CCND1						response to gamma radiation	55	19	6.16	3.09	+	9.82e-05	0.00266
TRIM3						regulation of cell projection organization	644	109	72.08	1.51	+	9.87e-05	0.00267
CHORDC1						regulation of sister chromatid segregation	73	23	8.17	2.82	+	9.89e-05	0.00267
EIF4G2						regulation of establishment of protein localization to chromosome	12	9	1.34	6.7	+	9.94e-05	0.00268
CBL						nuclear-transcribed mRNA catabolic process, nonsense-mediated decay	36	15	4.03	3.72	+	0.0001	0.00269
CD81						columnar/cuboidal epithelial cell development	36	15	4.03	3.72	+	0.0001	0.00269
C11orf58						complement activation	139	2	15.56	0.13	-	0.000102	0.00273
RPS13						regulation of multicellular organismal development	1296	195	145.05	1.34	+	0.000106	0.00283
NUP98						positive regulation of apoptotic process	509	90	56.97	1.58	+	0.000109	0.0029
CORO1C						modulation of process of other organism involved in symbiotic interaction	81	24	9.07	2.65	+	0.000111	0.00295
ASIC1						protein targeting to ER	32	14	3.58	3.91	+	0.000113	0.003
CAPRIN2						negative regulation of intracellular signal transduction	494	88	55.29	1.59	+	0.000114	0.00303
ATP5B						negative regulation of transferase activity	268	55	29.99	1.83	+	0.000114	0.00304
PTGES3						positive regulation of protein phosphorylation	727	120	81.37	1.47	+	0.000116	0.00308
BCL7A						response to ketone	193	43	21.6	1.99	+	0.000118	0.00312
METAP2						protein phosphorylation	683	114	76.44	1.49	+	0.000118	0.00313
LTA4H						spliceosomal complex assembly	56	19	6.27	3.03	+	0.000119	0.00314
VPS29						vesicle coating	16	10	1.79	5.58	+	0.000122	0.00321
NAA25						negative regulation of cell differentiation	641	108	71.74	1.51	+	0.000123	0.00322
OGFOD2						regulation of actin cytoskeleton organization	358	68	40.07	1.7	+	0.000123	0.00322
CDK2AP1						COPII-coated vesicle budding	28	13	3.13	4.15	+	0.000124	0.00324
GTF2H3						intracellular receptor signaling pathway	142	35	15.89	2.2	+	0.000126	0.00328
SLC38A1						cell development	1621	236	181.42	1.3	+	0.000129	0.00338
C12orf49						peptidyl-asparagine modification	24	12	2.69	4.47	+	0.000131	0.00341
RFC5						mitochondrial gene expression	88	0	9.85	< 0.01	-	0.000131	0.00341
COPZ1						regeneration	163	38	18.24	2.08	+	0.000132	0.00343
RAB5B						positive regulation of canonical Wnt signaling pathway	105	28	11.75	2.38	+	0.000135	0.0035
NUP107						negative regulation of apoptotic process	870	139	97.37	1.43	+	0.000138	0.00358
CPSF6						regulation of hydrolase activity	1033	160	115.61	1.38	+	0.000138	0.00358
CHD4						negative regulation of histone modification	47	17	5.26	3.23	+	0.000143	0.00369
C12orf57						signal transduction in response to DNA damage	134	33	15	2.2	+	0.000143	0.0037
C2CD5						mRNA 3'-end processing	52	18	5.82	3.09	+	0.000145	0.00374
SRSF9						immune response-regulating cell surface receptor signaling pathway	290	12	32.46	0.37	-	0.000148	0.0038
COL12A1						regulation of nervous system development	438	79	49.02	1.61	+	0.000155	0.00397
RNGTT						regulation of G2/M transition of mitotic cell cycle	93	26	10.41	2.5	+	0.000158	0.00405
SERINC1						response to stimulus	8034	993	899.17	1.1	+	0.000159	0.00407
FBXO5						movement of cell or subcellular component	1413	209	158.14	1.32	+	0.000161	0.00409
SRSF3						heart development	538	93	60.21	1.54	+	0.000164	0.00417
MCM3						gonad development	215	46	24.06	1.91	+	0.000166	0.00422
MDN1						response to drug	394	73	44.1	1.66	+	0.000174	0.0044
PTP4A1						positive regulation of DNA binding	58	19	6.49	2.93	+	0.000173	0.0044
WASF1						positive regulation of cytoskeleton organization	216	46	24.17	1.9	+	0.000174	0.00441
RPS12						positive regulation of programmed cell death	524	91	58.65	1.55	+	0.000176	0.00444
C6orf62						cellular response to lipid	487	86	54.51	1.58	+	0.000179	0.00452
GMNN						heterocycle catabolic process	315	61	35.25	1.73	+	0.000182	0.00459
EYA4						response to insulin	217	46	24.29	1.89	+	0.000184	0.00462
SNX3						gene silencing by RNA	85	24	9.51	2.52	+	0.000188	0.00472
TRIM38						positive regulation of transport	909	143	101.74	1.41	+	0.000188	0.00472
SLC39A7						ATP synthesis coupled electron transport	85	0	9.51	< 0.01	-	0.000198	0.00495
QKI						negative regulation of programmed cell death	888	140	99.39	1.41	+	0.000198	0.00495
TBP						mitochondrial ATP synthesis coupled electron transport	85	0	9.51	< 0.01	-	0.000198	0.00496
DNPH1						negative regulation of intrinsic apoptotic signaling pathway	96	26	10.74	2.42	+	0.000206	0.00514
TMEM30A						posttranscriptional gene silencing	59	19	6.6	2.88	+	0.000208	0.00517
GMDS						supramolecular fiber organization	518	90	57.97	1.55	+	0.00021	0.0052
SENP6						ubiquitin-dependent ERAD pathway	80	23	8.95	2.57	+	0.000211	0.00524
VEGFA						regulation of protein import	67	21	7.5	2.8	+	0.000222	0.00549
PRPF4B						entry into host	106	28	11.86	2.36	+	0.000224	0.00554
TTK						cell morphogenesis	675	111	75.55	1.47	+	0.000226	0.00557
SLC29A1						regulation of fibroblast proliferation	81	23	9.07	2.54	+	0.000241	0.00594
FBRSL1						response to metal ion	380	70	42.53	1.65	+	0.000249	0.00613
CEP72						plasma membrane bounded cell projection organization	1067	163	119.42	1.36	+	0.00025	0.00614
PAPD7						actin filament organization	270	54	30.22	1.79	+	0.000251	0.00616
DAP						cellular response to starvation	157	36	17.57	2.05	+	0.00026	0.00637
BRD8						sex differentiation	272	54	30.44	1.77	+	0.000265	0.00647
KIF20A						regulation of protein export from nucleus	31	13	3.47	3.75	+	0.000273	0.00665
HMGCR						mRNA splice site selection	31	13	3.47	3.75	+	0.000273	0.00666
FAF2						cellular response to nitrogen compound	626	104	70.06	1.48	+	0.000274	0.00667
CNOT6						positive regulation of protein serine/threonine kinase activity	206	44	23.06	1.91	+	0.000275	0.00668
CCNG1						negative regulation of protein ubiquitination	82	23	9.18	2.51	+	0.000276	0.00669
LMNB1						Ras protein signal transduction	170	38	19.03	2	+	0.00028	0.00679
ARRDC3						complement activation, classical pathway	124	2	13.88	0.14	-	0.000292	0.00704
SUB1						cellular response to cytokine stimulus	702	114	78.57	1.45	+	0.000292	0.00705
NPR3						regulation of mitotic metaphase/anaphase transition	61	19	6.83	2.78	+	0.000295	0.00712
TARS						development of primary sexual characteristics	221	46	24.73	1.86	+	0.000297	0.00714
PDE4D						negative regulation of apoptotic signaling pathway	221	46	24.73	1.86	+	0.000297	0.00715
BRIX1						ribosomal large subunit assembly	27	12	3.02	3.97	+	0.000307	0.00735
RAD50						tissue development	1600	230	179.07	1.28	+	0.000308	0.00736
SKP1						positive regulation of DNA-templated transcription, elongation	27	12	3.02	3.97	+	0.000307	0.00737
NUP155						actin filament-based process	593	99	66.37	1.49	+	0.000315	0.00752
NR3C1						generation of neurons	1237	184	138.45	1.33	+	0.000315	0.00752
C5orf15						axo-dendritic transport	71	21	7.95	2.64	+	0.000319	0.00758
SEC24A						positive regulation of protein import	46	16	5.15	3.11	+	0.000319	0.00758
RARS						cellular response to ionizing radiation	71	21	7.95	2.64	+	0.000319	0.00759
H2AFY						negative regulation of protein phosphorylation	328	62	36.71	1.69	+	0.000329	0.00779
TCERG1						modulation by host of symbiont process	64	20	7.16	2.79	+	0.000332	0.00786
SMAD5						negative regulation of protein modification by small protein conjugation or removal	94	25	10.52	2.38	+	0.000333	0.00788
ERGIC1						DNA strand elongation involved in DNA replication	15	9	1.68	5.36	+	0.000334	0.00789
ATP6V0E1						maintenance of location	164	37	18.35	2.02	+	0.000336	0.00792
DBN1						viral entry into host cell	104	27	11.64	2.32	+	0.000343	0.00807
SMC4						epithelium development	967	149	108.23	1.38	+	0.000344	0.00809
SELK						neuron projection development	651	107	72.86	1.47	+	0.000352	0.00825
NPHP3						immune response-activating signal transduction	263	11	29.44	0.37	-	0.000354	0.00829
AMOTL2						immune response-activating cell surface receptor signaling pathway	263	11	29.44	0.37	-	0.000354	0.0083
UBE3A						hepaticobiliary system development	142	33	15.89	2.08	+	0.000357	0.00834
PDCD10						negative regulation of cell population proliferation	704	114	78.79	1.45	+	0.000367	0.00856
WNT5A						chromatin assembly	134	32	15	2.13	+	0.000371	0.0086
GNAI2						cellular response to radiation	178	39	19.92	1.96	+	0.00037	0.0086
RPL24						regulation of signal transduction by p53 class mediator	95	25	10.63	2.35	+	0.00037	0.00861
FXR1						plasma membrane bounded cell projection morphogenesis	459	80	51.37	1.56	+	0.000372	0.00863
BBX						positive regulation of kinase activity	480	83	53.72	1.54	+	0.000374	0.00864
NCBP2						in utero embryonic development	367	67	41.07	1.63	+	0.000373	0.00864
SNX4						cell projection morphogenesis	463	81	51.82	1.56	+	0.000382	0.00882
SLC41A3						toxin transport	42	15	4.7	3.19	+	0.000387	0.00893
PLXNA1						RNA 3'-end processing	106	27	11.86	2.28	+	0.000393	0.00904
CSPG5						regulation of cell-substrate adhesion	219	45	24.51	1.84	+	0.000419	0.00962
ABCC5						positive regulation of organelle assembly	67	20	7.5	2.67	+	0.000426	0.00975
EIF1B						protein N-linked glycosylation	67	20	7.5	2.67	+	0.000426	0.00976
SSR3						regulation of RNA export from nucleus	12	8	1.34	5.96	+	0.000431	0.00987
NKTR						regulation of viral life cycle	148	34	16.56	2.05	+	0.000433	0.00989
EIF4G1						regulation of protein dephosphorylation	90	24	10.07	2.38	+	0.000439	0.01
SPCS1						regulation of neuroblast proliferation	33	13	3.69	3.52	+	0.000442	0.0101
NCL						nucleus organization	126	30	14.1	2.13	+	0.000451	0.0103
ACTR3						DNA-templated transcription, elongation	53	17	5.93	2.87	+	0.000457	0.0104
SF3B6						neuron projection morphogenesis	455	79	50.92	1.55	+	0.000459	0.0104
SNX17						positive regulation of protein kinase activity	398	71	44.54	1.59	+	0.00046	0.0104
AUP1						circadian rhythm	138	32	15.45	2.07	+	0.000468	0.0106
RTN4						regulation of posttranscriptional gene silencing	48	16	5.37	2.98	+	0.00047	0.0106
LANCL1						DNA replication-independent nucleosome organization	20	10	2.24	4.47	+	0.000474	0.0107
PAPOLG						vesicle targeting	43	15	4.81	3.12	+	0.000475	0.0107
IGFBP2						protein-DNA complex disassembly	20	10	2.24	4.47	+	0.000474	0.0107
USP34						transport along microtubule	150	34	16.79	2.03	+	0.000479	0.0108
CCT4						aerobic electron transport chain	80	0	8.95	< 0.01	-	0.000498	0.0112
TXNDC9						positive regulation of cell projection organization	350	64	39.17	1.63	+	0.000503	0.0112
SF3B1						liver development	139	32	15.56	2.06	+	0.000503	0.0112
FHL2						cytoskeleton-dependent intracellular transport	187	40	20.93	1.91	+	0.000502	0.0112
HDLBP						positive regulation of epithelial cell migration	151	34	16.9	2.01	+	0.000509	0.0113
STK25						cellular response to chemical stress	269	52	30.11	1.73	+	0.000519	0.0116
ID2						positive regulation of DNA repair	75	21	8.39	2.5	+	0.000521	0.0116
ODC1						cell population proliferation	486	83	54.39	1.53	+	0.000526	0.0117
BIRC6						regulation of gene silencing	69	20	7.72	2.59	+	0.00053	0.0117
CEBPZ						negative regulation of mRNA catabolic process	62	19	6.94	2.74	+	0.000532	0.0118
DLX2						cellular nitrogen compound catabolic process	321	60	35.93	1.67	+	0.000542	0.012
SRSF7						positive regulation of protein ubiquitination	121	29	13.54	2.14	+	0.000547	0.0121
ATF2						regulation of gene silencing by RNA	49	16	5.48	2.92	+	0.000566	0.0125
TIA1						cellular component disassembly	275	53	30.78	1.72	+	0.000568	0.0125
ARID3A						small GTPase mediated signal transduction	260	51	29.1	1.75	+	0.000569	0.0125
SUMO1						membrane organization	783	123	87.63	1.4	+	0.000571	0.0125
NFE2L2						histone ubiquitination	39	14	4.36	3.21	+	0.000576	0.0126
RALGPS2						regulation of circadian rhythm	122	29	13.65	2.12	+	0.00059	0.0129
TMEM59						xenobiotic metabolic process	97	1	10.86	0.09	-	0.000603	0.0132
ICMT						regulation of actin filament organization	277	53	31	1.71	+	0.000604	0.0132
SRSF4						skeletal system development	479	82	53.61	1.53	+	0.000613	0.0134
WDR77						regulation of metaphase/anaphase transition of cell cycle	64	19	7.16	2.65	+	0.000633	0.0138
RAP1A						cotranslational protein targeting to membrane	21	10	2.35	4.25	+	0.000637	0.0138
HDAC1						cellular response to peptide	297	56	33.24	1.68	+	0.000645	0.014
CAPZA1						regulation of protein polymerization	236	47	26.41	1.78	+	0.000646	0.014
S100PBP						cellular response to heat	55	17	6.16	2.76	+	0.000648	0.014
RNF19B						cytoplasmic translational initiation	30	12	3.36	3.57	+	0.000653	0.0141
SCAMP3						regulation of neuron projection development	443	77	49.58	1.55	+	0.000654	0.0141
SFPQ						protein export from nucleus	30	12	3.36	3.57	+	0.000653	0.0141
DOCK7						regulation of DNA-binding transcription factor activity	424	74	47.45	1.56	+	0.000664	0.0143
PRG4						regulation of endothelial cell migration	171	37	19.14	1.93	+	0.000671	0.0144
PLA2G4A						regulation of telomerase activity	50	16	5.6	2.86	+	0.000679	0.0146
WLS						retrograde vesicle-mediated transport, Golgi to endoplasmic reticulum	50	16	5.6	2.86	+	0.000679	0.0146
UCHL5						organelle transport along microtubule	80	22	8.95	2.46	+	0.000685	0.0147
SRSF11						regulation of cell size	185	39	20.71	1.88	+	0.000709	0.0152
TTF2						cellular response to environmental stimulus	319	59	35.7	1.65	+	0.000714	0.0152
EXOC8						cellular response to abiotic stimulus	319	59	35.7	1.65	+	0.000714	0.0153
C1orf109						positive regulation of nervous system development	271	52	30.33	1.71	+	0.000726	0.0155
NID1						positive regulation of supramolecular fiber organization	199	41	22.27	1.84	+	0.000739	0.0157
LGALS8						cellular response to growth factor stimulus	454	78	50.81	1.54	+	0.000753	0.016
MTR						regulation of cyclin-dependent protein kinase activity	99	25	11.08	2.26	+	0.00076	0.0161
UAP1						steroid hormone mediated signaling pathway	72	20	8.06	2.48	+	0.000766	0.0162
KLHL12						positive regulation of hydrolase activity	588	96	65.81	1.46	+	0.000771	0.0163
PINK1-AS						negative regulation of chromatin organization	66	19	7.39	2.57	+	0.000784	0.0166
CD46						positive regulation of cell migration	522	87	58.42	1.49	+	0.000794	0.0168
APH1A						Wnt signaling pathway	260	50	29.1	1.72	+	0.00081	0.017
P3H1						cell-cell signaling by wnt	260	50	29.1	1.72	+	0.00081	0.017
SLC2A1						endoplasmic reticulum unfolded protein response	51	16	5.71	2.8	+	0.00081	0.017
ATP6V0B						cellular respiration	180	6	20.15	0.3	-	0.000813	0.017
PTCH2						regulation of macroautophagy	141	32	15.78	2.03	+	0.000808	0.017
PRDX1						regulation of cell aging	51	16	5.71	2.8	+	0.00081	0.017
PIK3R3						regulation of I-kappaB kinase/NF-kappaB signaling	246	48	27.53	1.74	+	0.000824	0.0172
DR1						regulation of microtubule-based process	246	48	27.53	1.74	+	0.000824	0.0172
CNN3						regulation of transcription elongation from RNA polymerase II promoter	31	12	3.47	3.46	+	0.000823	0.0172
PRRC2C						regulation of histone H3-K4 methylation	31	12	3.47	3.46	+	0.000823	0.0172
PTBP2						response to growth factor	484	82	54.17	1.51	+	0.000839	0.0175
SLC35A3						alternative mRNA splicing, via spliceosome	22	10	2.46	4.06	+	0.000843	0.0175
STMN1						regulation of gene silencing by miRNA	46	15	5.15	2.91	+	0.000843	0.0175
ARID1A						response to oxidative stress	383	68	42.87	1.59	+	0.000843	0.0175
TXNDC12						peptidyl-threonine modification	83	22	9.29	2.37	+	0.000854	0.0177
ESYT2						regulation of cell morphogenesis	310	57	34.7	1.64	+	0.000858	0.0177
MESDC2						RNA polyadenylation	36	13	4.03	3.23	+	0.000857	0.0177
RCN2						negative regulation of telomere maintenance	36	13	4.03	3.23	+	0.000857	0.0177
STAG1						organic cyclic compound catabolic process	365	65	40.85	1.59	+	0.000862	0.0177
RPS25						regulation of dephosphorylation	131	30	14.66	2.05	+	0.000866	0.0178
KIF14						ribosomal small subunit biogenesis	73	20	8.17	2.45	+	0.000871	0.0179
CREB1						cellular response to peptide hormone stimulus	234	46	26.19	1.76	+	0.000886	0.0182
SPCS2						mRNA transcription	18	9	2.01	4.47	+	0.000907	0.0186
HMGN3						nuclear pore organization	14	8	1.57	5.11	+	0.000911	0.0186
SGK1						response to estradiol	144	32	16.12	1.99	+	0.000932	0.019
MED28						protein localization to cytoplasmic stress granule	7	6	0.78	7.66	+	0.000949	0.0193
MYL12B						pre-replicative complex assembly	7	6	0.78	7.66	+	0.000949	0.0193
RPN2						developmental process involved in reproduction	980	147	109.68	1.34	+	0.000951	0.0193
CCNI						pre-replicative complex assembly involved in nuclear cell cycle DNA replication	7	6	0.78	7.66	+	0.000949	0.0193
RAB3GAP2						pre-replicative complex assembly involved in cell cycle DNA replication	7	6	0.78	7.66	+	0.000949	0.0193
UCHL3						intracellular steroid hormone receptor signaling pathway	52	16	5.82	2.75	+	0.000961	0.0195
CCND2						cell projection organization	1118	165	125.13	1.32	+	0.000963	0.0195
ELL2						muscle structure development	474	80	53.05	1.51	+	0.000966	0.0195
DNAH7						aromatic compound catabolic process	337	61	37.72	1.62	+	0.000974	0.0197
SATB2						circadian regulation of gene expression	68	19	7.61	2.5	+	0.000995	0.0201
CPSF3						anterograde trans-synaptic signaling	398	23	44.54	0.52	-	0.00101	0.0202
C1orf198						chemical synaptic transmission	398	23	44.54	0.52	-	0.00101	0.0202
HEATR1						regulation of mitotic sister chromatid segregation	47	15	5.26	2.85	+	0.00101	0.0202
PTBP3						regulation of protein acetylation	77	21	8.62	2.44	+	0.00101	0.0202
RAD23B						transcription elongation from RNA polymerase II promoter	47	15	5.26	2.85	+	0.00101	0.0202
CTNNAL1						regulation of cyclin-dependent protein serine/threonine kinase activity	95	24	10.63	2.26	+	0.00103	0.0206
SET						ERAD pathway	95	24	10.63	2.26	+	0.00103	0.0206
PPP6C						ER-nucleus signaling pathway	32	12	3.58	3.35	+	0.00103	0.0206
ALG2						protein sumoylation	37	13	4.14	3.14	+	0.00105	0.021
KDSR						cell part morphogenesis	483	81	54.06	1.5	+	0.00107	0.0213
VPS4B						regulation of protein binding	198	40	22.16	1.81	+	0.00109	0.0217
YLPM1						regulation of cell morphogenesis involved in differentiation	96	24	10.74	2.23	+	0.00109	0.0217
NPC2						positive regulation of neuroblast proliferation	23	10	2.57	3.88	+	0.0011	0.0218
RBM25						humoral immune response mediated by circulating immunoglobulin	128	3	14.33	0.21	-	0.00113	0.0223
ATL2						chromatin organization involved in regulation of transcription	86	22	9.63	2.29	+	0.00113	0.0224
YIPF4						endoplasmic reticulum organization	86	22	9.63	2.29	+	0.00113	0.0224
PYROXD2						regulation of protein import into nucleus	63	18	7.05	2.55	+	0.00116	0.0229
HELLS						maintenance of protein location	97	24	10.86	2.21	+	0.00117	0.0231
WDR11						response to UV	151	33	16.9	1.95	+	0.00118	0.0232
KANSL1						positive regulation of cellular component movement	560	91	62.68	1.45	+	0.00118	0.0232
DUSP1						regulation of DNA replication	107	26	11.98	2.17	+	0.00119	0.0233
PANK3						regulation of actin polymerization or depolymerization	190	39	21.26	1.83	+	0.00121	0.0237
PCMT1						protein folding in endoplasmic reticulum	11	7	1.23	5.69	+	0.00121	0.0237
ACAT2						positive regulation of protein polymerization	128	29	14.33	2.02	+	0.00122	0.0237
TCP1						regulation of mRNA 3'-end processing	28	11	3.13	3.51	+	0.00122	0.0237
TAF12						positive regulation of histone H3-K4 methylation	19	9	2.13	4.23	+	0.00122	0.0237
PROSER1						IRES-dependent viral translational initiation	11	7	1.23	5.69	+	0.00121	0.0238
HSPH1						positive regulation of protein autophosphorylation	28	11	3.13	3.51	+	0.00122	0.0238
TGFBI						DNA replication-independent nucleosome assembly	19	9	2.13	4.23	+	0.00122	0.0238
PAIP2						cellular response to organonitrogen compound	566	92	63.35	1.45	+	0.00123	0.0238
KDM3B						regulation of actin filament length	191	39	21.38	1.82	+	0.00125	0.0242
NR2C1						positive regulation of protein import into nucleus	43	14	4.81	2.91	+	0.00126	0.0243
TMPO						regulation of anatomical structure size	521	86	58.31	1.47	+	0.00126	0.0243
TARDBP						regulation of nucleobase-containing compound transport	15	8	1.68	4.77	+	0.00127	0.0246
ZNF706						G2/M transition of mitotic cell cycle	57	17	6.38	2.66	+	0.00129	0.0248
[truncated: 1,834 more rows]

## Sheet: GO Cellular Component
Homo sapiens (REF)	Client Text Box Input ( Hierarchy ) NEW! )
GO cellular component complete	#	#	expected	Fold Enrichment	+/-	raw P value	FDR
mitochondrion	1654	188	17.43	10.79	+	1.04e-167	2.08e-164
mitochondrial envelope	792	118	8.34	14.14	+	2.16e-102	2.14e-99
mitochondrial membrane	742	108	7.82	13.81	+	2.37e-91	1.57e-88
mitochondrial inner membrane	495	94	5.22	18.02	+	1.22e-87	6.08e-85
organelle inner membrane	556	95	5.86	16.22	+	8.09e-85	3.22e-82
organelle envelope	1235	120	13.01	9.22	+	2.39e-84	6.79e-82
envelope	1235	120	13.01	9.22	+	2.39e-84	7.93e-82
mitochondrial matrix	483	83	5.09	16.31	+	2.94e-73	7.32e-71
mitochondrial protein-containing complex	268	66	2.82	23.37	+	2.72e-66	6.01e-64
cytoplasm	11933	213	125.73	1.69	+	4.06e-44	8.09e-42
intracellular membrane-bounded organelle	12027	212	126.72	1.67	+	5.52e-42	9.99e-40
membrane-bounded organelle	13082	214	137.84	1.55	+	1.41e-37	2.34e-35
organelle membrane	3641	120	38.36	3.13	+	3.9e-35	5.97e-33
intracellular organelle	13109	212	138.12	1.53	+	1.54e-34	2.19e-32
inner mitochondrial membrane protein complex	147	35	1.55	22.6	+	2.57e-34	3.41e-32
organelle	13905	214	146.51	1.46	+	4.27e-32	5.31e-30
intracellular anatomical structure	14824	216	156.19	1.38	+	2.29e-29	2.69e-27
mitochondrial respirasome	89	25	0.94	26.66	+	3.07e-26	3.22e-24
respiratory chain complex	89	25	0.94	26.66	+	3.07e-26	3.4e-24
oxidoreductase complex	112	26	1.18	22.03	+	2.03e-25	2.02e-23
respirasome	99	25	1.04	23.97	+	2.94e-25	2.79e-23
mitochondrial ribosome	85	21	0.9	23.45	+	3.3e-21	2.85e-19
organellar ribosome	85	21	0.9	23.45	+	3.3e-21	2.98e-19
membrane-enclosed lumen	5544	124	58.41	2.12	+	1.7e-20	1.3e-18
intracellular organelle lumen	5544	124	58.41	2.12	+	1.7e-20	1.35e-18
organelle lumen	5544	124	58.41	2.12	+	1.7e-20	1.41e-18
ribosome	230	25	2.42	10.32	+	2.43e-17	1.79e-15
integral component of mitochondrial membrane	87	17	0.92	18.55	+	6.68e-16	4.75e-14
intrinsic component of mitochondrial membrane	88	17	0.93	18.33	+	7.9e-16	5.42e-14
mitochondrial respiratory chain complex I	48	14	0.51	27.68	+	2.2e-15	1.37e-13
NADH dehydrogenase complex	48	14	0.51	27.68	+	2.2e-15	1.41e-13
respiratory chain complex I	48	14	0.51	27.68	+	2.2e-15	1.46e-13
nucleoid	45	13	0.47	27.42	+	2.5e-14	1.47e-12
mitochondrial nucleoid	45	13	0.47	27.42	+	2.5e-14	1.51e-12
ribosomal subunit	182	20	1.92	10.43	+	3.59e-14	2.04e-12
mitochondrial intermembrane space	86	15	0.91	16.55	+	1.55e-13	8.58e-12
mitochondrial large ribosomal subunit	54	13	0.57	22.85	+	1.85e-13	9.71e-12
organellar large ribosomal subunit	54	13	0.57	22.85	+	1.85e-13	9.97e-12
intrinsic component of mitochondrial inner membrane	56	13	0.59	22.03	+	2.77e-13	1.38e-11
integral component of mitochondrial inner membrane	56	13	0.59	22.03	+	2.77e-13	1.42e-11
organelle envelope lumen	96	15	1.01	14.83	+	6.47e-13	3.14e-11
membrane protein complex	1304	45	13.74	3.28	+	2.6e-12	1.23e-10
cytochrome complex	41	11	0.43	25.46	+	5.1e-12	2.36e-10
outer mitochondrial membrane protein complex	23	9	0.24	37.14	+	2.81e-11	1.27e-09
large ribosomal subunit	113	14	1.19	11.76	+	6.47e-11	2.86e-09
organelle outer membrane	234	18	2.47	7.3	+	1.72e-10	7.45e-09
outer membrane	236	18	2.49	7.24	+	1.96e-10	8.3e-09
mitochondrial outer membrane	209	17	2.2	7.72	+	2.53e-10	1.05e-08
membrane	9899	150	104.3	1.44	+	4.91e-10	2e-08
mitochondrial outer membrane translocase complex	22	8	0.23	34.51	+	5.9e-10	2.35e-08
cellular anatomical entity	18706	217	197.1	1.1	+	1.49e-09	5.83e-08
transporter complex	385	21	4.06	5.18	+	1.88e-09	7.2e-08
mitochondrial small ribosomal subunit	28	8	0.3	27.12	+	2.89e-09	1.07e-07
organellar small ribosomal subunit	28	8	0.3	27.12	+	2.89e-09	1.09e-07
transmembrane transporter complex	370	20	3.9	5.13	+	5.39e-09	1.95e-07
cellular_component	18860	217	198.72	1.09	+	8.59e-09	3e-07
Unclassified	1735	0	18.28	< 0.01	-	8.59e-09	3.05e-07
mitochondrial respiratory chain complex IV	20	7	0.21	33.22	+	9.05e-09	3.1e-07
peroxisome	146	13	1.54	8.45	+	1.27e-08	4.21e-07
microbody	146	13	1.54	8.45	+	1.27e-08	4.28e-07
protein-containing complex	5427	95	57.18	1.66	+	4.15e-08	1.35e-06
respiratory chain complex IV	27	7	0.28	24.61	+	5.15e-08	1.65e-06
integral component of organelle membrane	395	18	4.16	4.32	+	3.67e-07	1.16e-05
cell periphery	6355	34	66.96	0.51	-	3.86e-07	1.2e-05
intrinsic component of organelle membrane	425	18	4.48	4.02	+	1.01e-06	3.1e-05
mitochondrial respiratory chain complex III	14	5	0.15	33.9	+	1.21e-06	3.61e-05
respiratory chain complex III	14	5	0.15	33.9	+	1.21e-06	3.66e-05
ribonucleoprotein complex	678	23	7.14	3.22	+	1.28e-06	3.76e-05
small ribosomal subunit	73	8	0.77	10.4	+	2.05e-06	5.93e-05
catalytic complex	1363	34	14.36	2.37	+	3.52e-06	0.0001
plasma membrane	5857	33	61.71	0.53	-	6.69e-06	0.000188
SAM complex	13	4	0.14	29.2	+	2.46e-05	0.000671
MIB complex	13	4	0.14	29.2	+	2.46e-05	0.00068
chromatin	1205	1	12.7	0.08	-	5.54e-05	0.00149
chromosome	1771	4	18.66	0.21	-	6.82e-05	0.00181
integral component of mitochondrial outer membrane	23	4	0.24	16.51	+	0.000167	0.00438
pyruvate dehydrogenase complex	8	3	0.08	35.59	+	0.000173	0.00448
intrinsic component of mitochondrial outer membrane	24	4	0.25	15.82	+	0.000193	0.00493
peroxisomal matrix	53	5	0.56	8.95	+	0.000344	0.00856
microbody lumen	53	5	0.56	8.95	+	0.000344	0.00867
tricarboxylic acid cycle enzyme complex	13	3	0.14	21.9	+	0.000566	0.0139
TIM23 mitochondrial import inner membrane translocase complex	14	3	0.15	20.34	+	0.000682	0.0166
nuclear protein-containing complex	1153	2	12.15	0.16	-	0.000819	0.0196
intrinsic component of plasma membrane	1736	6	18.29	0.33	-	0.0012	0.0284
mitochondrial pyruvate dehydrogenase complex	4	2	0.04	47.45	+	0.00158	0.037
extracellular exosome	2098	37	22.11	1.67	+	0.00216	0.05

## Sheet: GO Molecular Function
Homo sapiens (REF)	Client Text Box Input ( Hierarchy ) NEW! )
GO molecular function complete	#	#	expected	Fold Enrichment	+/-	raw P value	FDR
oxidoreductase activity	746	54	7.86	6.87	+	8.61e-29	4.21e-25
catalytic activity	5619	129	59.2	2.18	+	7.29e-23	1.19e-19
electron transfer activity	126	25	1.33	18.83	+	5.21e-23	1.27e-19
oxidoreduction-driven active transmembrane transporter activity	71	19	0.75	25.4	+	7.46e-20	9.12e-17
primary active transmembrane transporter activity	182	21	1.92	10.95	+	3.3e-15	3.23e-12
NADH dehydrogenase (ubiquinone) activity	42	13	0.44	29.38	+	1.18e-14	9.65e-12
NADH dehydrogenase (quinone) activity	43	13	0.45	28.69	+	1.53e-14	1.07e-11
NADH dehydrogenase activity	45	13	0.47	27.42	+	2.5e-14	1.36e-11
NAD(P)H dehydrogenase (quinone) activity	45	13	0.47	27.42	+	2.5e-14	1.53e-11
structural constituent of ribosome	168	19	1.77	10.73	+	1e-13	4.9e-11
oxidoreductase activity, acting on NAD(P)H, quinone or similar compound as acceptor	57	13	0.6	21.65	+	3.37e-13	1.5e-10
nucleoside phosphate binding	2174	60	22.91	2.62	+	2.91e-12	1.09e-09
nucleotide binding	2173	60	22.9	2.62	+	2.85e-12	1.16e-09
active transmembrane transporter activity	408	25	4.3	5.82	+	4.56e-12	1.59e-09
small molecule binding	2508	64	26.43	2.42	+	1.26e-11	4.12e-09
oxidoreductase activity, acting on NAD(P)H	87	13	0.92	14.18	+	3.84e-11	1.17e-08
anion binding	2409	59	25.38	2.32	+	5.46e-10	1.57e-07
RNA binding	1685	46	17.75	2.59	+	2.74e-09	7.45e-07
transporter activity	1248	38	13.15	2.89	+	5.17e-09	1.33e-06
transmembrane transporter activity	1129	35	11.9	2.94	+	1.48e-08	3.62e-06
organic cyclic compound binding	6023	103	63.46	1.62	+	2.01e-08	4.69e-06
heterocyclic compound binding	5943	102	62.62	1.63	+	2.65e-08	5.9e-06
ribonucleotide binding	1930	48	20.34	2.36	+	2.94e-08	6.25e-06
purine ribonucleotide binding	1912	46	20.15	2.28	+	1.27e-07	2.6e-05
purine nucleotide binding	1927	46	20.3	2.27	+	1.55e-07	3.03e-05
Unclassified	2346	4	24.72	0.16	-	2.24e-07	3.78e-05
molecular_function	18249	213	192.28	1.11	+	2.24e-07	3.92e-05
catalytic activity, acting on a tRNA	127	11	1.34	8.22	+	2.22e-07	4.02e-05
adenyl ribonucleotide binding	1560	40	16.44	2.43	+	2.14e-07	4.03e-05
adenyl nucleotide binding	1573	40	16.57	2.41	+	2.55e-07	4.16e-05
catalytic activity, acting on RNA	393	18	4.14	4.35	+	3.42e-07	5.4e-05
RNA polymerase II transcription regulatory region sequence-specific DNA binding	1429	0	15.06	< 0.01	-	4.32e-07	6.6e-05
ligase activity	171	12	1.8	6.66	+	5.2e-07	7.7e-05
DNA-binding transcription factor activity, RNA polymerase II-specific	1388	0	14.62	< 0.01	-	6.46e-07	9.29e-05
signaling receptor activity	1612	1	16.98	0.06	-	1.08e-06	0.000147
molecular transducer activity	1612	1	16.98	0.06	-	1.08e-06	0.000151
carbohydrate derivative binding	2275	49	23.97	2.04	+	1.23e-06	0.000158
oxidoreductase activity, acting on a sulfur group of donors, NAD(P) as acceptor	14	5	0.15	33.9	+	1.21e-06	0.000161
transcription regulatory region nucleic acid binding	1527	1	16.09	0.06	-	2.36e-06	0.000288
transcription cis-regulatory region binding	1525	1	16.07	0.06	-	2.34e-06	0.000294
cis-regulatory region sequence-specific DNA binding	1223	0	12.89	< 0.01	-	3.28e-06	0.000391
RNA polymerase II cis-regulatory region sequence-specific DNA binding	1203	0	12.68	< 0.01	-	5.24e-06	0.000596
DNA-binding transcription factor activity	1441	1	15.18	0.07	-	5.16e-06	0.0006
oxidoreductase activity, acting on a sulfur group of donors	59	7	0.62	11.26	+	5.62e-06	0.000625
purine ribonucleoside triphosphate binding	1840	41	19.39	2.11	+	6.49e-06	0.000705
DNA binding	2492	7	26.26	0.27	-	7.47e-06	0.000777
transmembrane signaling receptor activity	1390	1	14.65	0.07	-	7.63e-06	0.000778
antioxidant activity	88	8	0.93	8.63	+	7.41e-06	0.000788
ATP binding	1495	35	15.75	2.22	+	1e-05	0.001
transcription regulator activity	1940	4	20.44	0.2	-	1.06e-05	0.00104
sequence-specific double-stranded DNA binding	1581	2	16.66	0.12	-	1.32e-05	0.00127
proton transmembrane transporter activity	129	9	1.36	6.62	+	1.48e-05	0.00139
hydrolase activity	2390	48	25.18	1.91	+	1.59e-05	0.00147
aminoacyl-tRNA editing activity	13	4	0.14	29.2	+	2.46e-05	0.00223
sequence-specific DNA binding	1686	3	17.76	0.17	-	2.6e-05	0.00223
catalytic activity, acting on a nucleic acid	595	19	6.27	3.03	+	2.53e-05	0.00225
double-stranded DNA binding	1676	3	17.66	0.17	-	2.58e-05	0.00225
magnesium ion binding	222	11	2.34	4.7	+	3.53e-05	0.00298
NAD binding	57	6	0.6	9.99	+	4.96e-05	0.00412
flavin adenine dinucleotide binding	86	7	0.91	7.73	+	5.39e-05	0.00439
cytochrome-c oxidase activity	18	4	0.19	21.09	+	7.26e-05	0.00582
oxidoreductase activity, acting on a heme group of donors	19	4	0.2	19.98	+	8.71e-05	0.00687
aminoacyl-tRNA ligase activity	42	5	0.44	11.3	+	0.000126	0.00966
ligase activity, forming carbon-oxygen bonds	42	5	0.44	11.3	+	0.000126	0.00981
G protein-coupled receptor activity	882	0	9.29	< 0.01	-	0.000131	0.00985
fatty-acyl-CoA binding	22	4	0.23	17.26	+	0.000144	0.0106
oxidoreductase activity, acting on CH-OH group of donors	138	8	1.45	5.5	+	0.000151	0.011
fatty acid derivative binding	23	4	0.24	16.51	+	0.000167	0.0118
hydrolase activity, acting on carbon-nitrogen (but not peptide) bonds, in linear amides	72	6	0.76	7.91	+	0.000165	0.0119
peroxiredoxin activity	8	3	0.08	35.59	+	0.000173	0.0121
acyl-CoA binding	25	4	0.26	15.19	+	0.000223	0.0153
structural molecule activity	709	19	7.47	2.54	+	0.000236	0.0161
carboxylic ester hydrolase activity	150	8	1.58	5.06	+	0.000259	0.0174
hydrolase activity, acting on ester bonds	777	20	8.19	2.44	+	0.00027	0.0179
cardiolipin binding	11	3	0.12	25.88	+	0.000374	0.0244
3'-5' exonuclease activity	55	5	0.58	8.63	+	0.000403	0.026
oxidoreductase activity, acting on peroxide as acceptor	57	5	0.6	8.33	+	0.00047	0.0295
protein transporter activity	31	4	0.33	12.25	+	0.000467	0.0297
acyltransferase activity	256	10	2.7	3.71	+	0.000502	0.0307
oxidoreductase activity, acting on the CH-OH group of donors, NAD or NADP as acceptor	126	7	1.33	5.27	+	0.000499	0.0309
valine-tRNA ligase activity	2	2	0.02	94.91	+	0.00064	0.0377
dihydrolipoyl dehydrogenase activity	2	2	0.02	94.91	+	0.00064	0.0382
molecular function regulator	1971	7	20.77	0.34	-	0.000637	0.0384
hydrolase activity, acting on carbon-nitrogen (but not peptide) bonds	133	7	1.4	5	+	0.000677	0.0394
active ion transmembrane transporter activity	267	10	2.81	3.55	+	0.000687	0.0395
phosphatidylglycerol binding	15	3	0.16	18.98	+	0.000813	0.0462

## Sheet: Slim Biological Process
Homo sapiens (REF)	Client Text Box Input ( Hierarchy ) NEW! )
PANTHER GO-Slim Biological Process	#	#	expected	Fold Enrichment	+/-	raw P value	FDR
small molecule metabolic process	654	44	6.89	6.39	+	3.4e-22	7.42e-19
mitochondrion organization	163	24	1.72	13.97	+	1.97e-19	2.15e-16
oxidative phosphorylation	35	14	0.37	37.96	+	5.76e-17	3.14e-14
cellular respiration	58	16	0.61	26.18	+	4.41e-17	3.21e-14
electron transport chain	31	13	0.33	39.8	+	4.68e-16	1.7e-13
respiratory electron transport chain	31	13	0.33	39.8	+	4.68e-16	2.04e-13
energy coupled proton transport, down electrochemical gradient	45	14	0.47	29.53	+	1.03e-15	2.51e-13
generation of precursor metabolites and energy	126	19	1.33	14.31	+	8.78e-16	2.74e-13
ATP synthesis coupled proton transport	45	14	0.47	29.53	+	1.03e-15	2.82e-13
energy derivation by oxidation of organic compounds	75	16	0.79	20.25	+	1.46e-15	3.19e-13
nucleoside triphosphate metabolic process	61	15	0.64	23.34	+	1.86e-15	3.39e-13
ATP biosynthetic process	47	14	0.5	28.27	+	1.72e-15	3.41e-13
nucleoside phosphate metabolic process	202	22	2.13	10.34	+	2.11e-15	3.54e-13
purine ribonucleoside triphosphate metabolic process	49	14	0.52	27.12	+	2.8e-15	3.82e-13
purine ribonucleoside triphosphate biosynthetic process	49	14	0.52	27.12	+	2.8e-15	4.08e-13
purine nucleoside triphosphate biosynthetic process	49	14	0.52	27.12	+	2.8e-15	4.37e-13
purine nucleoside triphosphate metabolic process	50	14	0.53	26.57	+	3.56e-15	4.57e-13
ribonucleoside triphosphate biosynthetic process	51	14	0.54	26.05	+	4.49e-15	4.67e-13
nucleobase-containing small molecule metabolic process	235	23	2.48	9.29	+	3.92e-15	4.76e-13
mitochondrial transport	81	16	0.85	18.75	+	4.21e-15	4.84e-13
ribonucleoside triphosphate metabolic process	51	14	0.54	26.05	+	4.49e-15	4.9e-13
nucleoside triphosphate biosynthetic process	55	14	0.58	24.16	+	1.1e-14	1.09e-12
nucleotide metabolic process	196	21	2.07	10.17	+	1.27e-14	1.2e-12
oxidation-reduction process	228	22	2.4	9.16	+	2.09e-14	1.76e-12
mitochondrial ATP synthesis coupled electron transport	22	11	0.23	47.45	+	1.94e-14	1.77e-12
proton transmembrane transport	58	14	0.61	22.91	+	2.06e-14	1.8e-12
purine-containing compound metabolic process	178	20	1.88	10.66	+	2.45e-14	1.98e-12
ATP synthesis coupled electron transport	23	11	0.24	45.39	+	2.85e-14	2.22e-12
purine nucleotide metabolic process	166	19	1.75	10.86	+	8.23e-14	6.19e-12
mitochondrial transmembrane transport	53	13	0.56	23.28	+	1.51e-13	1.1e-11
purine ribonucleotide biosynthetic process	87	15	0.92	16.36	+	1.8e-13	1.27e-11
ATP metabolic process	71	14	0.75	18.71	+	2.33e-13	1.59e-11
ribonucleotide biosynthetic process	92	15	0.97	15.47	+	3.73e-13	2.46e-11
purine nucleotide biosynthetic process	94	15	0.99	15.14	+	4.93e-13	3.16e-11
ribose phosphate metabolic process	163	18	1.72	10.48	+	6.63e-13	4.13e-11
nucleotide biosynthetic process	117	16	1.23	12.98	+	6.84e-13	4.15e-11
purine-containing compound biosynthetic process	97	15	1.02	14.68	+	7.41e-13	4.37e-11
nucleoside phosphate biosynthetic process	119	16	1.25	12.76	+	8.65e-13	4.84e-11
ribose phosphate biosynthetic process	98	15	1.03	14.53	+	8.46e-13	4.86e-11
organophosphate metabolic process	388	25	4.09	6.12	+	1.62e-12	8.83e-11
purine ribonucleotide metabolic process	149	17	1.57	10.83	+	1.83e-12	9.76e-11
ribonucleotide metabolic process	155	17	1.63	10.41	+	3.27e-12	1.7e-10
organonitrogen compound biosynthetic process	657	31	6.92	4.48	+	6.78e-12	3.44e-10
transmembrane transport	539	28	5.68	4.93	+	9.19e-12	4.56e-10
organophosphate biosynthetic process	199	18	2.1	8.58	+	1.45e-11	7.03e-10
carboxylic acid metabolic process	338	22	3.56	6.18	+	3.16e-11	1.5e-09
oxoacid metabolic process	357	22	3.76	5.85	+	8.53e-11	3.96e-09
organic acid metabolic process	375	22	3.95	5.57	+	2.07e-10	9.4e-09
RNA biosynthetic process	2054	0	21.64	< 0.01	-	2.55e-10	1.09e-08
transcription, DNA-templated	2047	0	21.57	< 0.01	-	2.54e-10	1.11e-08
nucleic acid-templated transcription	2047	0	21.57	< 0.01	-	2.54e-10	1.13e-08
regulation of RNA biosynthetic process	1984	0	20.9	< 0.01	-	6.29e-10	2.54e-08
regulation of nucleic acid-templated transcription	1984	0	20.9	< 0.01	-	6.29e-10	2.59e-08
regulation of transcription, DNA-templated	1984	0	20.9	< 0.01	-	6.29e-10	2.64e-08
regulation of cellular process	5092	18	53.65	0.34	-	8.61e-10	3.42e-08
regulation of biological process	5324	20	56.1	0.36	-	1.03e-09	4e-08
aerobic respiration	39	9	0.41	21.9	+	1.45e-09	5.57e-08
biological regulation	5797	24	61.08	0.39	-	1.75e-09	6.59e-08
regulation of nucleobase-containing compound metabolic process	2161	1	22.77	0.04	-	1.81e-09	6.69e-08
regulation of cellular biosynthetic process	2134	1	22.48	0.04	-	2.84e-09	9.82e-08
regulation of biosynthetic process	2141	1	22.56	0.04	-	2.9e-09	9.88e-08
regulation of cellular macromolecule biosynthetic process	2112	1	22.25	0.04	-	2.81e-09	9.89e-08
regulation of RNA metabolic process	2113	1	22.26	0.04	-	2.81e-09	1e-07
regulation of macromolecule biosynthetic process	2120	1	22.34	0.04	-	2.79e-09	1.01e-07
cytochrome complex assembly	17	7	0.18	39.08	+	3.62e-09	1.22e-07
regulation of primary metabolic process	2743	4	28.9	0.14	-	3.79e-09	1.25e-07
ion transmembrane transport	446	22	4.7	4.68	+	4.43e-09	1.44e-07
regulation of nitrogen compound metabolic process	2715	4	28.61	0.14	-	5.82e-09	1.87e-07
carbohydrate derivative metabolic process	429	21	4.52	4.65	+	1.15e-08	3.64e-07
mitochondrial membrane organization	23	7	0.24	28.88	+	2.02e-08	6.29e-07
regulation of macromolecule metabolic process	2931	6	30.88	0.19	-	2.14e-08	6.58e-07
establishment of protein localization to mitochondrion	38	8	0.4	19.98	+	2.28e-08	6.81e-07
protein localization to mitochondrion	38	8	0.4	19.98	+	2.28e-08	6.91e-07
transcription by RNA polymerase II	1635	0	17.23	< 0.01	-	3.14e-08	9.26e-07
cation transmembrane transport	337	18	3.55	5.07	+	3.85e-08	1.11e-06
inorganic ion transmembrane transport	337	18	3.55	5.07	+	3.85e-08	1.12e-06
organonitrogen compound metabolic process	2699	59	28.44	2.07	+	4.66e-08	1.32e-06
regulation of transcription by RNA polymerase II	1591	0	16.76	< 0.01	-	4.8e-08	1.34e-06
inorganic cation transmembrane transport	306	17	3.22	5.27	+	5.45e-08	1.5e-06
cellular amino acid metabolic process	137	12	1.44	8.31	+	5.52e-08	1.5e-06
mitochondrial respiratory chain complex assembly	29	7	0.31	22.91	+	7.85e-08	2.12e-06
carbohydrate derivative biosynthetic process	279	16	2.94	5.44	+	9.01e-08	2.4e-06
regulation of gene expression	2410	4	25.39	0.16	-	1.58e-07	4.15e-06
protein targeting to mitochondrion	35	7	0.37	18.98	+	2.41e-07	6.25e-06
regulation of cellular metabolic process	2835	7	29.87	0.23	-	2.63e-07	6.75e-06
cation transport	444	19	4.68	4.06	+	4.31e-07	1.09e-05
tRNA metabolic process	108	10	1.14	8.79	+	4.51e-07	1.13e-05
monovalent inorganic cation transport	240	14	2.53	5.54	+	4.84e-07	1.2e-05
cellular amide metabolic process	407	18	4.29	4.2	+	5.57e-07	1.37e-05
ion transport	660	23	6.95	3.31	+	8.24e-07	2e-05
inner mitochondrial membrane organization	15	5	0.16	31.64	+	1.61e-06	3.85e-05
mitochondrial gene expression	30	6	0.32	18.98	+	1.8e-06	4.27e-05
regulation of metabolic process	3093	10	32.59	0.31	-	1.93e-06	4.52e-05
phosphate-containing compound metabolic process	1090	30	11.48	2.61	+	2.01e-06	4.66e-05
mitochondrial electron transport, ubiquinol to cytochrome c	6	4	0.06	63.27	+	2.3e-06	5.28e-05
phosphorus metabolic process	1103	30	11.62	2.58	+	2.53e-06	5.75e-05
peptide metabolic process	307	14	3.23	4.33	+	7.51e-06	0.000169
response to stimulus	3027	11	31.89	0.34	-	1.09e-05	0.000243
multicellular organismal process	1385	1	14.59	0.07	-	1.23e-05	0.000265
translation	236	12	2.49	4.83	+	1.22e-05	0.000266
translational elongation	236	12	2.49	4.83	+	1.22e-05	0.000268
organic acid catabolic process	96	8	1.01	7.91	+	1.34e-05	0.000284
carboxylic acid catabolic process	96	8	1.01	7.91	+	1.34e-05	0.000287
peptide biosynthetic process	239	12	2.52	4.77	+	1.37e-05	0.000288
signal transduction	2062	5	21.73	0.23	-	1.81e-05	0.000376
mitochondrial cytochrome c oxidase assembly	12	4	0.13	31.64	+	1.9e-05	0.00039
signaling	2218	6	23.37	0.26	-	2.02e-05	0.000413
cell communication	2230	6	23.5	0.26	-	2.06e-05	0.000416
protein transmembrane import into intracellular organelle	30	5	0.32	15.82	+	2.96e-05	0.000593
mitochondrial electron transport, NADH to ubiquinone	4	3	0.04	71.18	+	3.79e-05	0.000753
metabolic process	6178	94	65.09	1.44	+	3.87e-05	0.000761
developmental process	1271	1	13.39	0.07	-	4.02e-05	0.000783
cellular metabolic process	5684	88	59.89	1.47	+	4.74e-05	0.000915
amide biosynthetic process	276	12	2.91	4.13	+	5.29e-05	0.00101
intracellular protein transmembrane transport	35	5	0.37	13.56	+	5.75e-05	0.00108
protein transmembrane transport	35	5	0.37	13.56	+	5.75e-05	0.00109
tricarboxylic acid cycle	17	4	0.18	22.33	+	5.99e-05	0.00112
protein import into mitochondrial matrix	18	4	0.19	21.09	+	7.26e-05	0.00134
protein-containing complex assembly	433	15	4.56	3.29	+	7.73e-05	0.00142
alpha-amino acid metabolic process	92	7	0.97	7.22	+	8.04e-05	0.00146
mitochondrial translation	20	4	0.21	18.98	+	0.000104	0.00187
small molecule catabolic process	132	8	1.39	5.75	+	0.000113	0.00202
anatomical structure development	1126	1	11.86	0.08	-	0.000121	0.00214
cristae formation	7	3	0.07	40.67	+	0.000127	0.00224
ncRNA metabolic process	260	11	2.74	4.02	+	0.000136	0.00238
multicellular organism development	906	0	9.55	< 0.01	-	0.000139	0.0024
organic substance catabolic process	753	20	7.93	2.52	+	0.000181	0.00311
cellular amino acid catabolic process	46	5	0.48	10.32	+	0.000187	0.00319
small molecule biosynthetic process	189	9	1.99	4.52	+	0.000242	0.00409
system development	804	0	8.47	< 0.01	-	0.000294	0.00494
cell differentiation	802	0	8.45	< 0.01	-	0.000482	0.00797
protein-containing complex subunit organization	516	15	5.44	2.76	+	0.000481	0.00801
cellular protein-containing complex assembly	407	13	4.29	3.03	+	0.000491	0.00806
cellular response to stimulus	2522	11	26.57	0.41	-	0.00053	0.00864
protein targeting	128	7	1.35	5.19	+	0.000545	0.00881
regulation of response to stimulus	1004	1	10.58	0.09	-	0.000599	0.00941
cell surface receptor signaling pathway	1003	1	10.57	0.09	-	0.000597	0.00944
phosphorylation	704	18	7.42	2.43	+	0.000592	0.00949
establishment of protein localization to organelle	171	8	1.8	4.44	+	0.000597	0.00951
folic acid-containing compound metabolic process	14	3	0.15	20.34	+	0.000682	0.0106
cellular amino acid biosynthetic process	35	4	0.37	10.85	+	0.00071	0.011
tRNA processing	65	5	0.68	7.3	+	0.000822	0.0126
cellular modified amino acid metabolic process	66	5	0.7	7.19	+	0.000876	0.0134
pteridine-containing compound metabolic process	17	3	0.18	16.75	+	0.00112	0.0169
nucleotide catabolic process	18	3	0.19	15.82	+	0.00129	0.0195
cellular response to oxidative stress	19	3	0.2	14.99	+	0.00149	0.0222
transport	1927	35	20.3	1.72	+	0.0015	0.0222
organic substance metabolic process	5910	84	62.27	1.35	+	0.00153	0.0225
mitochondrial RNA processing	4	2	0.04	47.45	+	0.00158	0.023
mitochondrial respiratory chain complex III assembly	4	2	0.04	47.45	+	0.00158	0.0231
cellular response to chemical stress	20	3	0.21	14.24	+	0.0017	0.0245
tRNA modification	46	4	0.48	8.25	+	0.00182	0.0261
carboxylic acid transmembrane transport	47	4	0.5	8.08	+	0.00196	0.0277
organic acid transmembrane transport	47	4	0.5	8.08	+	0.00196	0.0279
organonitrogen compound catabolic process	480	13	5.06	2.57	+	0.00209	0.0295
nucleoside phosphate catabolic process	22	3	0.23	12.94	+	0.00217	0.0304
establishment of localization	1961	35	20.66	1.69	+	0.00233	0.0322
cytoskeleton organization	649	0	6.84	< 0.01	-	0.00233	0.0324
monocarboxylic acid metabolic process	167	7	1.76	3.98	+	0.00238	0.0324
aromatic compound catabolic process	167	7	1.76	3.98	+	0.00238	0.0326
catabolic process	921	20	9.7	2.06	+	0.00254	0.0341
macromolecule biosynthetic process	2590	13	27.29	0.48	-	0.00257	0.0341
protein import	85	5	0.9	5.58	+	0.00252	0.0342
cellular macromolecule biosynthetic process	2580	13	27.18	0.48	-	0.00254	0.0342
organophosphate catabolic process	52	4	0.55	7.3	+	0.00276	0.0365
C4-dicarboxylate transport	6	2	0.06	31.64	+	0.00291	0.0382
response to external stimulus	611	0	6.44	< 0.01	-	0.00346	0.0452
dicarboxylic acid transport	7	2	0.07	27.12	+	0.00371	0.0479
mitochondrial protein processing	7	2	0.07	27.12	+	0.00371	0.0482
vesicle-mediated transport	803	1	8.46	0.12	-	0.0038	0.0487
cellular developmental process	806	1	8.49	0.12	-	0.00382	0.0488
organic cyclic compound catabolic process	183	7	1.93	3.63	+	0.00387	0.0491

## Sheet: Slim Cellular Component
Homo sapiens (REF)	Client Text Box Input ( Hierarchy ) NEW! )
PANTHER GO-Slim Cellular Component	#	#	expected	Fold Enrichment	+/-	raw P value	FDR
mitochondrion	570	88	6.01	14.65	+	1.77e-74	9.01e-72
mitochondrial protein complex	136	35	1.43	24.42	+	2.5e-35	6.35e-33
mitochondrial envelope	220	40	2.32	17.26	+	3.87e-35	6.56e-33
mitochondrial membrane	207	39	2.18	17.88	+	8.73e-35	8.87e-33
mitochondrial inner membrane	141	35	1.49	23.56	+	7.36e-35	9.34e-33
organelle inner membrane	159	35	1.68	20.89	+	2.73e-33	2.31e-31
organelle envelope	330	41	3.48	11.79	+	4.28e-30	2.72e-28
envelope	330	41	3.48	11.79	+	4.28e-30	3.11e-28
cytoplasm	4722	121	49.75	2.43	+	4.73e-25	2.67e-23
inner mitochondrial membrane protein complex	86	22	0.91	24.28	+	1.89e-22	9.58e-21
respirasome	55	19	0.58	32.79	+	1.29e-21	5.94e-20
mitochondrial respirasome	50	18	0.53	34.17	+	8.36e-21	3.54e-19
respiratory chain complex	50	17	0.53	32.27	+	2.3e-19	8.98e-18
organelle membrane	817	43	8.61	5	+	6.77e-18	2.46e-16
mitochondrial matrix	68	15	0.72	20.94	+	7.49e-15	2.54e-13
oxidoreductase complex	57	14	0.6	23.31	+	1.68e-14	5.33e-13
intrinsic component of mitochondrial membrane	42	12	0.44	27.12	+	2.84e-13	8.49e-12
integral component of mitochondrial membrane	40	11	0.42	26.1	+	4.06e-12	1.15e-10
intrinsic component of mitochondrial inner membrane	28	10	0.3	33.9	+	4.52e-12	1.15e-10
integral component of mitochondrial inner membrane	28	10	0.3	33.9	+	4.52e-12	1.21e-10
mitochondrial ribosome	36	10	0.38	26.36	+	3.62e-11	8.37e-10
organellar ribosome	36	10	0.38	26.36	+	3.62e-11	8.77e-10
intracellular membrane-bounded organelle	5903	107	62.2	1.72	+	2.06e-10	4.36e-09
mitochondrial respiratory chain complex I	30	9	0.32	28.47	+	1.99e-10	4.4e-09
respiratory chain complex I	33	9	0.35	25.88	+	4.08e-10	8.29e-09
NADH dehydrogenase complex	35	9	0.37	24.4	+	6.37e-10	1.25e-08
membrane-bounded organelle	5999	107	63.21	1.69	+	6.66e-10	1.25e-08
cytochrome complex	15	7	0.16	44.29	+	1.82e-09	3.29e-08
ribosomal subunit	127	13	1.34	9.71	+	2.69e-09	4.71e-08
ribosome	138	13	1.45	8.94	+	6.79e-09	1.15e-07
intracellular	8253	129	86.96	1.48	+	1.2e-08	1.97e-07
intracellular organelle	6633	111	69.89	1.59	+	1.26e-08	2.01e-07
membrane protein complex	615	25	6.48	3.86	+	1.54e-08	2.37e-07
organelle	6781	111	71.45	1.55	+	3.86e-08	5.76e-07
nucleus	3956	13	41.68	0.31	-	4.45e-08	6.46e-07
cell periphery	3607	11	38.01	0.29	-	6.84e-08	9.65e-07
plasma membrane	3547	11	37.37	0.29	-	1.47e-07	2.02e-06
mitochondrial large ribosomal subunit	22	6	0.23	25.88	+	3.73e-07	4.99e-06
intrinsic component of organelle membrane	167	12	1.76	6.82	+	4.1e-07	5.34e-06
mitochondrial respiratory chain complex III	5	4	0.05	75.93	+	1.39e-06	1.77e-05
integral component of organelle membrane	161	11	1.7	6.48	+	2e-06	2.47e-05
large ribosomal subunit	76	8	0.8	9.99	+	2.71e-06	3.28e-05
nuclear lumen	1398	1	14.73	0.07	-	7.65e-06	9.04e-05
mitochondrial small ribosomal subunit	11	4	0.12	34.51	+	1.43e-05	0.000166
chromosome	898	0	9.46	< 0.01	-	0.000135	0.00152
respiratory chain complex IV	10	3	0.11	28.47	+	0.000296	0.0032
small ribosomal subunit	51	5	0.54	9.3	+	0.000292	0.00322
nuclear chromosome	787	0	8.29	< 0.01	-	0.000452	0.00469
integral component of plasma membrane	786	0	8.28	< 0.01	-	0.000451	0.00477
intrinsic component of plasma membrane	798	0	8.41	< 0.01	-	0.000472	0.0048
ribonucleoprotein complex	413	13	4.35	2.99	+	0.000561	0.00559
chromatin	738	0	7.78	< 0.01	-	0.00066	0.00645
nuclear chromatin	704	0	7.42	< 0.01	-	0.00099	0.00949
extracellular region	1203	3	12.68	0.24	-	0.00195	0.0183
cytosol	802	18	8.45	2.13	+	0.004	0.037

## Sheet: Sim Molecular Function
Homo sapiens (REF)	Client Text Box Input ( Hierarchy ) NEW! )
PANTHER GO-Slim Molecular Function	#	#	expected	Fold Enrichment	+/-	raw P value	FDR
molecular function regulator	2358	1	24.85	0.04	-	2.02e-10	1.12e-07
oxidoreductase activity	436	23	4.59	5.01	+	5.65e-10	1.57e-07
catalytic activity	3989	80	42.03	1.9	+	2.42e-09	4.48e-07
transcription regulator activity	1559	0	16.43	< 0.01	-	7.39e-08	1.03e-05
structural constituent of ribosome	112	10	1.18	8.47	+	6.15e-07	6.83e-05
RNA polymerase II transcription regulatory region sequence-specific DNA binding	1337	0	14.09	< 0.01	-	9.41e-07	8.7e-05
DNA-binding transcription factor activity	1313	0	13.83	< 0.01	-	1.49e-06	0.000118
DNA-binding transcription factor activity, RNA polymerase II-specific	1226	0	12.92	< 0.01	-	3.3e-06	0.000229
double-stranded DNA binding	1451	1	15.29	0.07	-	5.29e-06	0.000294
DNA binding	1648	2	17.36	0.12	-	5.89e-06	0.000297
sequence-specific DNA binding	1436	1	15.13	0.07	-	5.12e-06	0.000316
sequence-specific double-stranded DNA binding	1403	1	14.78	0.07	-	7.7e-06	0.000356
regulatory region nucleic acid binding	1377	1	14.51	0.07	-	1.19e-05	0.00047
transcription regulatory region sequence-specific DNA binding	1377	1	14.51	0.07	-	1.19e-05	0.000506
cis-regulatory region sequence-specific DNA binding	1057	0	11.14	< 0.01	-	2.76e-05	0.0009
RNA polymerase II cis-regulatory region sequence-specific DNA binding	1054	0	11.11	< 0.01	-	2.72e-05	0.000942
protein binding	2640	9	27.82	0.32	-	3.27e-05	0.000955
binding	5963	36	62.83	0.57	-	3.11e-05	0.000959
catalytic activity, acting on RNA	215	11	2.27	4.86	+	2.67e-05	0.000988
catalytic activity, acting on a tRNA	82	7	0.86	8.1	+	4.06e-05	0.00113
oxidoreductase activity, acting on a sulfur group of donors	22	4	0.23	17.26	+	0.000144	0.00362
oxidoreductase activity, acting on the CH-OH group of donors, NAD or NADP as acceptor	70	6	0.74	8.13	+	0.000143	0.00377
structural molecule activity	242	10	2.55	3.92	+	0.000328	0.00793
ligase activity	119	7	1.25	5.58	+	0.00036	0.00832
small molecule binding	397	13	4.18	3.11	+	0.000392	0.00869
3'-5' exonuclease activity	31	4	0.33	12.25	+	0.000467	0.00997
nucleotide transmembrane transporter activity	14	3	0.15	20.34	+	0.000682	0.014
electron transfer activity	16	3	0.17	17.8	+	0.000958	0.019
hydrolase activity, acting on carbon-nitrogen (but not peptide) bonds	71	5	0.75	6.68	+	0.00119	0.0228
organophosphate ester transmembrane transporter activity	18	3	0.19	15.82	+	0.00129	0.0239
nuclease activity	120	6	1.26	4.75	+	0.00209	0.0375
iron ion transmembrane transporter activity	5	2	0.05	37.96	+	0.0022	0.0381
thiolester hydrolase activity	23	3	0.24	12.38	+	0.00244	0.041
exonuclease activity	51	4	0.54	7.44	+	0.00259	0.0422
hydrolase activity, acting on carbon-nitrogen (but not peptide) bonds, in linear amides	25	3	0.26	11.39	+	0.00302	0.0466
chaperone binding	25	3	0.26	11.39	+	0.00302	0.0479

## Sheet: PANTHER Patways
Homo sapiens (REF)	Client Text Box Input
PANTHER Pathways	#	#	expected	Fold Enrichment	+/-	raw P value	FDR
Pyruvate metabolism	11	4	0.12	34.51	+	1.43e-05	0.00239

## Sheet: Reactome Pathways
Homo sapiens (REF)	Client Text Box Input ( Hierarchy ) NEW! )
Reactome pathways	#	#	expected	Fold Enrichment	+/-	raw P value	FDR
The citric acid (TCA) cycle and respiratory electron transport	173	39	1.82	21.4	+	2.04e-37	4.66e-34
Respiratory electron transport	100	30	1.05	28.47	+	4.75e-32	5.43e-29
Metabolism	2079	88	21.91	4.02	+	2.26e-31	1.72e-28
Respiratory electron transport, ATP synthesis by chemiosmotic coupling, and heat production by uncoupling proteins.	123	30	1.3	23.15	+	9.26e-30	5.29e-27
Mitochondrial translation	94	25	0.99	25.24	+	9.77e-26	4.46e-23
Mitochondrial translation termination	88	24	0.93	25.88	+	5.75e-25	1.88e-22
Mitochondrial translation elongation	88	24	0.93	25.88	+	5.75e-25	2.19e-22
Mitochondrial translation initiation	88	23	0.93	24.81	+	1.32e-23	3.76e-21
Translation	293	31	3.09	10.04	+	5.6e-21	1.42e-18
Protein localization	158	23	1.66	13.82	+	1.45e-18	3.3e-16
Mitochondrial protein import	65	17	0.68	24.82	+	9.64e-18	2e-15
Unclassified	9941	44	104.74	0.42	-	2.14e-17	4.07e-15
Complex I biogenesis	55	15	0.58	25.88	+	5e-16	8.79e-14
Pyruvate metabolism and Citric Acid (TCA) cycle	54	10	0.57	17.58	+	1.14e-09	1.87e-07
TP53 Regulates Metabolic Genes	83	11	0.87	12.58	+	3.98e-09	6.06e-07
Citric acid cycle (TCA cycle)	22	7	0.23	30.2	+	1.56e-08	2.23e-06
Mitochondrial iron-sulfur cluster biogenesis	11	5	0.12	43.14	+	4.68e-07	6.29e-05
Glutamate and glutamine metabolism	13	5	0.14	36.5	+	9.03e-07	0.000115
Signal Transduction	2728	8	28.74	0.28	-	3.86e-06	0.000464
Mitochondrial Fatty Acid Beta-Oxidation	38	6	0.4	14.99	+	6.08e-06	0.000694
Mitochondrial tRNA aminoacylation	21	5	0.22	22.6	+	6.48e-06	0.000704
Pink/Parkin Mediated Mitophagy	22	5	0.23	21.57	+	7.88e-06	0.000818
tRNA Aminoacylation	42	6	0.44	13.56	+	1.02e-05	0.00101
Mitophagy	27	5	0.28	17.58	+	1.88e-05	0.00179
Fatty acid metabolism	174	10	1.83	5.45	+	2.44e-05	0.00223
Metabolism of amino acids and derivatives	367	14	3.87	3.62	+	5.01e-05	0.0044
Metabolism of proteins	1977	40	20.83	1.92	+	6.83e-05	0.00577
Mitochondrial biogenesis	92	7	0.97	7.22	+	8.04e-05	0.00656
Metabolism of lipids	733	20	7.72	2.59	+	0.000128	0.0101
Transcriptional Regulation by TP53	360	13	3.79	3.43	+	0.000157	0.012
Selective autophagy	73	6	0.77	7.8	+	0.000177	0.0126
tRNA modification in the mitochondrion	8	3	0.08	35.59	+	0.000173	0.0128
Metabolism of water-soluble vitamins and cofactors	120	7	1.26	5.54	+	0.000377	0.0261
Pyruvate metabolism	30	4	0.32	12.65	+	0.000417	0.028
Glyoxylate metabolism and glycine degradation	31	4	0.33	12.25	+	0.000467	0.0296
Cristae formation	31	4	0.33	12.25	+	0.000467	0.0305
Detoxification of Reactive Oxygen Species	35	4	0.37	10.85	+	0.00071	0.0438

## Sheet: PANTHER Protein Class
Homo sapiens (REF)	Client Text Box Input ( Hierarchy ) NEW! )
PANTHER Protein Class	#	#	expected	Fold Enrichment	+/-	raw P value	FDR
metabolite interconversion enzyme	1843	87	19.42	4.48	+	2.34e-34	4.52e-32
oxidoreductase	553	48	5.83	8.24	+	9.12e-29	8.8e-27
translational protein	335	25	3.53	7.08	+	7.54e-14	4.85e-12
ribosomal protein	178	19	1.88	10.13	+	2.59e-13	1.25e-11
dehydrogenase	149	13	1.57	8.28	+	1.59e-08	4.38e-07
protein class	12043	167	126.89	1.32	+	1.43e-08	4.6e-07
Unclassified	8552	50	90.11	0.55	-	1.43e-08	5.52e-07
reductase	77	9	0.81	11.09	+	2.83e-07	6.83e-06
gene-specific transcriptional regulator	1280	0	13.49	< 0.01	-	2.31e-06	4.96e-05
DNA-binding transcription factor	1194	0	12.58	< 0.01	-	5.06e-06	9.76e-05
oxidase	65	7	0.68	10.22	+	1.01e-05	0.000177
mitochondrial carrier protein	14	4	0.15	27.12	+	3.14e-05	0.000504
transferase	665	20	7.01	2.85	+	3.51e-05	0.000521
aminoacyl-tRNA synthetase	41	5	0.43	11.57	+	0.000114	0.00157
transmembrane signal receptor	1100	1	11.59	0.09	-	0.00018	0.00232
hydrolase	432	14	4.55	3.08	+	0.00026	0.00314
transfer/carrier protein	92	6	0.97	6.19	+	0.000569	0.00645
pyrophosphatase	4	2	0.04	47.45	+	0.00158	0.0169
