# Supplementary material for: Deficiency of T-Cell Intracellular Antigen 1 in Murine Embryonic Fibroblasts Is Associated with Changes in Mitochondrial Morphology and Respiration
Source: Int J Mol Sci. 2021 Nov 26;22(23):12775. doi: 10.3390/ijms222312775 (PMC8657690; doi:10.3390/ijms222312775)
Supplement: Supplementary file 1 [file ijms-22-12775-s001.zip › Figure S2.xlsx]

## Sheet: TIA1 PARCLIP
347 common elements in "TIA1 PAR CLIP" and "Hs MitoCarta 3.0":						Homo sapiens (REF)	Client Text Box Input ( Hierarchy ) NEW! )
ABCB10						GO biological process complete	#	#	expected	Fold Enrichment	+/-	raw P value	FDR
ABHD10						mitochondrion organization	409	95	7.15	13.29	+	6.64E-72	1.05E-67
ACACA						cellular respiration	180	57	3.15	18.12	+	6.78E-49	5.34E-45
ACADM						aerobic respiration	153	53	2.67	19.82	+	3.82E-47	2.00E-43
ACAT1						energy derivation by oxidation of organic compounds	245	58	4.28	13.54	+	1.10E-43	4.34E-40
ACLY						generation of precursor metabolites and energy	391	66	6.83	9.66	+	1.20E-41	3.77E-38
ACOT2						oxidative phosphorylation	113	44	1.98	22.28	+	5.42E-41	1.42E-37
AFG3L2						cellular metabolic process	7027	248	122.83	2.02	+	2.85E-40	5.60E-37
AGPAT5						mitochondrial transport	207	52	3.62	14.37	+	2.81E-40	6.32E-37
AHCYL1						electron transport chain	166	48	2.90	16.54	+	1.26E-39	2.20E-36
AK2						respiratory electron transport chain	105	42	1.84	22.88	+	1.51E-39	2.38E-36
AK3						ATP synthesis coupled electron transport	85	38	1.49	25.58	+	2.65E-37	3.48E-34
AK4						mitochondrial ATP synthesis coupled electron transport	85	38	1.49	25.58	+	2.65E-37	3.79E-34
AKAP1						ATP metabolic process	202	48	3.53	13.59	+	3.11E-36	3.76E-33
AKAP10						aerobic electron transport chain	80	36	1.40	25.74	+	1.84E-35	2.07E-32
ALDH18A1						metabolic process	7885	253	137.83	1.84	+	5.11E-34	5.36E-31
ALDH3A2						mitochondrial respiratory chain complex assembly	93	32	1.63	19.68	+	1.22E-28	1.20E-25
ALKBH1						organonitrogen compound biosynthetic process	1249	84	21.83	3.85	+	4.99E-26	4.62E-23
APEX1						cellular nitrogen compound biosynthetic process	1289	85	22.53	3.77	+	8.41E-26	7.36E-23
ARMCX3						cellular amide metabolic process	780	65	13.63	4.77	+	1.12E-24	9.30E-22
ARMCX6						mitochondrial transmembrane transport	97	29	1.70	17.10	+	1.31E-24	1.03E-21
ATAD1						amide biosynthetic process	500	52	8.74	5.95	+	9.29E-24	6.96E-21
ATPAF1						cellular biosynthetic process	2293	110	40.08	2.74	+	7.32E-23	5.24E-20
BAX						mitochondrial electron transport, NADH to ubiquinone	45	22	.79	27.97	+	1.05E-22	7.16E-20
BCL2						mitochondrial respiratory chain complex I assembly	58	23	1.01	22.69	+	4.86E-22	2.94E-19
BCL2L1						mitochondrial gene expression	88	26	1.54	16.90	+	4.51E-22	2.96E-19
BCL2L11						NADH dehydrogenase complex assembly	58	23	1.01	22.69	+	4.86E-22	3.06E-19
BCL2L13						biosynthetic process	2420	111	42.30	2.62	+	1.35E-21	7.84E-19
BCL2L2						organic substance biosynthetic process	2354	108	41.15	2.62	+	5.86E-21	3.30E-18
BID						small molecule metabolic process	1550	85	27.09	3.14	+	8.80E-21	4.78E-18
BOLA3						translation	366	42	6.40	6.56	+	9.18E-21	4.82E-18
C12orf65						protein localization to mitochondrion	79	24	1.38	17.38	+	1.06E-20	5.36E-18
C1QBP						establishment of protein localization to mitochondrion	71	23	1.24	18.53	+	2.06E-20	1.01E-17
C3orf33						peptide metabolic process	519	48	9.07	5.29	+	5.17E-20	2.47E-17
C6orf136						peptide biosynthetic process	388	42	6.78	6.19	+	6.70E-20	3.10E-17
CASP3						protein targeting to mitochondrion	56	21	.98	21.45	+	8.02E-20	3.61E-17
CCDC127						cellular nitrogen compound metabolic process	3192	126	55.80	2.26	+	3.01E-19	1.32E-16
CCDC51						mitochondrial membrane organization	110	25	1.92	13.00	+	6.42E-19	2.73E-16
CCDC90B						cellular process	15054	328	263.14	1.25	+	2.65E-17	1.10E-14
CEP89						carboxylic acid metabolic process	806	52	14.09	3.69	+	2.15E-15	8.47E-13
CHCHD1						oxoacid metabolic process	835	53	14.60	3.63	+	2.11E-15	8.51E-13
CHCHD2						mitochondrial translation	54	17	.94	18.01	+	3.03E-15	1.16E-12
CHCHD4						organic acid metabolic process	857	53	14.98	3.54	+	5.76E-15	2.16E-12
CISD1						organic substance metabolic process	7409	202	129.51	1.56	+	1.62E-14	5.95E-12
COA1						protein-containing complex assembly	1192	62	20.84	2.98	+	4.04E-14	1.44E-11
COA4						cytochrome complex assembly	36	14	.63	22.25	+	8.13E-14	2.84E-11
COMT						regulation of RNA biosynthetic process	3423	14	59.83	.23	-	1.28E-13	4.19E-11
COQ10B						regulation of nucleic acid-templated transcription	3418	14	59.75	.23	-	1.26E-13	4.22E-11
COX10						regulation of transcription, DNA-templated	3417	14	59.73	.23	-	1.26E-13	4.30E-11
COX11						organelle organization	3354	116	58.63	1.98	+	1.70E-13	5.47E-11
COX15						response to oxidative stress	383	33	6.69	4.93	+	3.00E-13	9.43E-11
COX16						dicarboxylic acid metabolic process	91	18	1.59	11.32	+	4.48E-13	1.38E-10
COX6A1						protein-containing complex subunit organization	1344	64	23.49	2.72	+	6.65E-13	2.01E-10
COX6B1						cellular protein-containing complex assembly	786	47	13.74	3.42	+	7.37E-13	2.19E-10
COX7A2L						regulation of mitochondrion organization	145	21	2.53	8.29	+	1.10E-12	3.20E-10
CPOX						apoptotic mitochondrial changes	57	15	1.00	15.05	+	1.19E-12	3.41E-10
CRLS1						regulation of transcription by RNA polymerase II	2540	8	44.40	.18	-	8.75E-12	2.46E-09
CRYZ						transmembrane transport	1182	57	20.66	2.76	+	9.30E-12	2.57E-09
CS						protein transmembrane import into intracellular organelle	36	12	.63	19.07	+	2.20E-11	5.97E-09
CYB5B						protein transmembrane transport	59	14	1.03	13.57	+	2.24E-11	5.98E-09
CYB5R3						regulation of release of cytochrome c from mitochondria	48	13	.84	15.49	+	2.86E-11	7.50E-09
CYCS						regulation of biological process	11522	138	201.40	.69	-	3.15E-11	8.14E-09
DAP3						regulation of cellular process	11067	130	193.45	.67	-	3.62E-11	9.20E-09
DBT						nitrogen compound metabolic process	6361	172	111.19	1.55	+	3.77E-11	9.43E-09
DDX28						protein import into mitochondrial matrix	20	10	.35	28.60	+	4.38E-11	1.08E-08
DGUOK						regulation of mitochondrial gene expression	29	11	.51	21.70	+	4.89E-11	1.18E-08
DLD						gene expression	1990	77	34.79	2.21	+	5.00E-11	1.19E-08
DNAJA3						primary metabolic process	6870	181	120.09	1.51	+	6.36E-11	1.49E-08
DNAJC19						signal transduction	4720	35	82.51	.42	-	1.37E-10	3.17E-08
DNM1L						organonitrogen compound metabolic process	4789	139	83.71	1.66	+	1.46E-10	3.34E-08
DTYMK						mitochondrial RNA metabolic process	44	12	.77	15.60	+	1.56E-10	3.51E-08
DUT						regulation of mitochondrial translation	25	10	.44	22.88	+	2.48E-10	5.49E-08
ECH1						respiratory chain complex IV assembly	26	10	.45	22.00	+	3.38E-10	7.39E-08
ECHDC1						regulation of RNA metabolic process	3700	23	64.68	.36	-	3.44E-10	7.42E-08
EFHD1						intracellular protein transmembrane transport	51	12	.89	13.46	+	6.69E-10	1.42E-07
ERAL1						cellular macromolecule biosynthetic process	1367	58	23.90	2.43	+	9.21E-10	1.93E-07
EXD2						macromolecule biosynthetic process	1390	58	24.30	2.39	+	1.43E-09	2.96E-07
FAM136A						release of cytochrome c from mitochondria	22	9	.38	23.40	+	1.70E-09	3.48E-07
FAM210A						cellular component biogenesis	2485	85	43.44	1.96	+	1.79E-09	3.60E-07
FAM210B						signaling	5057	42	88.40	.48	-	1.86E-09	3.71E-07
FASTKD1						establishment of protein localization to organelle	299	24	5.23	4.59	+	2.14E-09	4.22E-07
FASTKD3						cell communication	5160	44	90.20	.49	-	2.54E-09	4.87E-07
FASTKD5						protein targeting	229	21	4.00	5.25	+	2.53E-09	4.92E-07
FDX1						cellular component assembly	2256	79	39.43	2.00	+	2.92E-09	5.55E-07
FH						inner mitochondrial membrane organization	35	10	.61	16.35	+	3.70E-09	6.93E-07
FOXRED1						biological regulation	12242	158	213.99	.74	-	4.08E-09	7.56E-07
FUNDC1						carboxylic acid catabolic process	216	20	3.78	5.30	+	5.25E-09	9.60E-07
FXN						proton transmembrane transport	134	16	2.34	6.83	+	7.02E-09	1.26E-06
GATC						organic acid catabolic process	220	20	3.85	5.20	+	7.00E-09	1.27E-06
GDAP1						heterocycle biosynthetic process	809	40	14.14	2.83	+	8.27E-09	1.46E-06
GFER						organic cyclic compound biosynthetic process	948	44	16.57	2.66	+	8.55E-09	1.49E-06
GFM1						ribonucleotide biosynthetic process	158	17	2.76	6.16	+	9.87E-09	1.71E-06
GHITM						tricarboxylic acid cycle	30	9	.52	17.16	+	1.59E-08	2.72E-06
GLOD4						purine-containing compound biosynthetic process	164	17	2.87	5.93	+	1.64E-08	2.77E-06
GLRX5						ribose phosphate metabolic process	335	24	5.86	4.10	+	1.69E-08	2.83E-06
GLS						purine ribonucleotide biosynthetic process	144	16	2.52	6.36	+	1.78E-08	2.95E-06
GLUD1						ribose phosphate biosynthetic process	166	17	2.90	5.86	+	1.93E-08	3.17E-06
GOLPH3						regulation of gene expression	4752	41	83.06	.49	-	2.75E-08	4.47E-06
GPD2						nucleotide biosynthetic process	218	19	3.81	4.99	+	3.13E-08	5.03E-06
GRPEL1						regulation of mitochondrial membrane permeability	60	11	1.05	10.49	+	3.37E-08	5.35E-06
GRPEL2						nucleoside phosphate biosynthetic process	220	19	3.85	4.94	+	3.58E-08	5.64E-06
GRSF1						purine nucleotide biosynthetic process	154	16	2.69	5.94	+	4.22E-08	6.57E-06
GSR						nucleotide metabolic process	414	26	7.24	3.59	+	5.20E-08	7.95E-06
GSTK1						apoptotic process	904	41	15.80	2.59	+	5.29E-08	8.00E-06
GTPBP10						organophosphate metabolic process	833	39	14.56	2.68	+	5.19E-08	8.01E-06
GUF1						sulfur compound metabolic process	330	23	5.77	3.99	+	5.41E-08	8.11E-06
GUK1						regulation of nucleobase-containing compound metabolic process	3933	31	68.75	.45	-	6.15E-08	9.13E-06
HADH						nucleoside phosphate metabolic process	423	26	7.39	3.52	+	7.77E-08	1.14E-05
HCCS						programmed cell death	941	42	16.45	2.55	+	8.13E-08	1.17E-05
HIBADH						mitochondrial fusion	16	7	.28	25.03	+	8.06E-08	1.17E-05
HIGD2A						organophosphate biosynthetic process	490	28	8.57	3.27	+	1.02E-07	1.47E-05
HINT3						cellular component organization or biogenesis	5491	143	95.98	1.49	+	1.06E-07	1.51E-05
HSD17B4						Unclassified	2906	19	50.80	.37	-	1.33E-07	1.86E-05
HSDL1						biological_process	17689	341	309.20	1.10	+	1.33E-07	1.87E-05
HSPA9						ribonucleotide metabolic process	324	22	5.66	3.88	+	1.62E-07	2.22E-05
HSPD1						cell death	977	42	17.08	2.46	+	1.61E-07	2.22E-05
HSPE1						G protein-coupled receptor signaling pathway	1216	2	21.26	.09	-	1.68E-07	2.27E-05
IDI1						regulation of membrane permeability	73	11	1.28	8.62	+	2.00E-07	2.69E-05
IMMT						mitochondrial genome maintenance	19	7	.33	21.08	+	2.07E-07	2.71E-05
ISCA1						mitochondrial calcium ion transmembrane transport	19	7	.33	21.08	+	2.07E-07	2.74E-05
LACTB2						cellular component organization	5294	138	92.54	1.49	+	2.06E-07	2.75E-05
LAP3						tetrapyrrole biosynthetic process	30	8	.52	15.26	+	2.19E-07	2.82E-05
LDHB						porphyrin-containing compound biosynthetic process	30	8	.52	15.26	+	2.19E-07	2.85E-05
LETM1						positive regulation of mitochondrion organization	74	11	1.29	8.50	+	2.26E-07	2.90E-05
LIG3						regulation of macromolecule metabolic process	6086	63	106.38	.59	-	2.33E-07	2.96E-05
LYPLA1						regulation of mitochondrial membrane potential	75	11	1.31	8.39	+	2.56E-07	3.22E-05
LYRM2						purine ribonucleotide metabolic process	306	21	5.35	3.93	+	2.64E-07	3.29E-05
LYRM4						negative regulation of release of cytochrome c from mitochondria	20	7	.35	20.02	+	2.75E-07	3.38E-05
LYRM7						mitochondrial electron transport, cytochrome c to oxygen	20	7	.35	20.02	+	2.75E-07	3.41E-05
MALSU1						aromatic compound biosynthetic process	821	37	14.35	2.58	+	2.88E-07	3.52E-05
MARS2						organic cyclic compound metabolic process	2921	88	51.06	1.72	+	2.95E-07	3.57E-05
MCCC2						regulation of macromolecule biosynthetic process	3937	33	68.82	.48	-	2.98E-07	3.58E-05
MCL1						regulation of intrinsic apoptotic signaling pathway	160	15	2.80	5.36	+	3.80E-07	4.54E-05
MCUR1						purine-containing compound metabolic process	342	22	5.98	3.68	+	3.86E-07	4.54E-05
MDH2						nucleobase-containing small molecule metabolic process	493	27	8.62	3.13	+	3.86E-07	4.57E-05
ME2						regulation of cellular macromolecule biosynthetic process	3908	33	68.31	.48	-	4.02E-07	4.69E-05
METTL15						heterocycle metabolic process	2624	81	45.87	1.77	+	4.35E-07	5.03E-05
METTL4						mitochondrial cytochrome c oxidase assembly	22	7	.38	18.20	+	4.70E-07	5.40E-05
MFF						purine nucleotide metabolic process	320	21	5.59	3.75	+	5.25E-07	5.99E-05
MFN2						regulation of oxidative phosphorylation	23	7	.40	17.41	+	6.04E-07	6.83E-05
MGME1						small molecule catabolic process	352	22	6.15	3.58	+	6.11E-07	6.86E-05
MGST1						fatty acid catabolic process	83	11	1.45	7.58	+	6.39E-07	7.13E-05
MICU1						negative regulation of mitochondrion organization	50	9	.87	10.30	+	6.95E-07	7.65E-05
MIEF1						regulation of cellular respiration	50	9	.87	10.30	+	6.95E-07	7.71E-05
MIPEP						apoptotic signaling pathway	272	19	4.75	4.00	+	7.67E-07	8.39E-05
MMADHC						acetyl-CoA biosynthetic process	14	6	.24	24.52	+	7.80E-07	8.47E-05
MPV17						pigment biosynthetic process	51	9	.89	10.10	+	8.06E-07	8.69E-05
MPV17L2						monocarboxylic acid catabolic process	105	12	1.84	6.54	+	8.37E-07	8.96E-05
MRPL10						protein import	149	14	2.60	5.38	+	9.09E-07	9.66E-05
MRPL15						cellular amino acid metabolic process	276	19	4.82	3.94	+	9.42E-07	9.95E-05
MRPL16						cellular response to oxidative stress	224	17	3.92	4.34	+	1.02E-06	1.07E-04
MRPL17						heme biosynthetic process	26	7	.45	15.40	+	1.21E-06	1.26E-04
MRPL18						positive regulation of mitochondrial translation	16	6	.28	21.45	+	1.46E-06	1.48E-04
MRPL19						mitochondrial outer membrane permeabilization involved in programmed cell death	16	6	.28	21.45	+	1.46E-06	1.49E-04
MRPL2						regulation of generation of precursor metabolites and energy	133	13	2.32	5.59	+	1.49E-06	1.50E-04
MRPL20						thioester metabolic process	91	11	1.59	6.92	+	1.46E-06	1.50E-04
MRPL24						acyl-CoA metabolic process	91	11	1.59	6.92	+	1.46E-06	1.51E-04
MRPL3						pigment metabolic process	73	10	1.28	7.84	+	1.58E-06	1.58E-04
MRPL33						positive regulation of release of cytochrome c from mitochondria	28	7	.49	14.30	+	1.85E-06	1.83E-04
MRPL34						tetrapyrrole metabolic process	57	9	1.00	9.03	+	1.84E-06	1.84E-04
MRPL35						glutamine family amino acid biosynthetic process	17	6	.30	20.19	+	1.94E-06	1.91E-04
MRPL37						cellular aromatic compound metabolic process	2687	80	46.97	1.70	+	2.02E-06	1.97E-04
MRPL39						positive regulation of transcription, DNA-templated	1612	7	28.18	.25	-	2.14E-06	2.05E-04
MRPL4						positive regulation of nucleic acid-templated transcription	1612	7	28.18	.25	-	2.14E-06	2.06E-04
MRPL41						positive regulation of RNA biosynthetic process	1614	7	28.21	.25	-	2.13E-06	2.07E-04
MRPL42						membrane organization	783	34	13.69	2.48	+	2.52E-06	2.40E-04
MRPL47						cellular response to chemical stress	269	18	4.70	3.83	+	2.66E-06	2.52E-04
MRPL48						acetyl-CoA metabolic process	31	7	.54	12.92	+	3.32E-06	3.11E-04
MRPL49						positive regulation of mitochondrial membrane permeability	19	6	.33	18.07	+	3.31E-06	3.12E-04
MRPL50						nucleoside bisphosphate metabolic process	122	12	2.13	5.63	+	3.54E-06	3.26E-04
MRPL9						ribonucleoside bisphosphate metabolic process	122	12	2.13	5.63	+	3.54E-06	3.28E-04
MRPS10						purine nucleoside bisphosphate metabolic process	122	12	2.13	5.63	+	3.54E-06	3.30E-04
MRPS14						monocarboxylic acid metabolic process	491	25	8.58	2.91	+	3.62E-06	3.31E-04
MRPS16						nucleoside diphosphate biosynthetic process	10	5	.17	28.60	+	3.79E-06	3.45E-04
MRPS18C						regulation of aerobic respiration	33	7	.58	12.14	+	4.77E-06	4.31E-04
MRPS2						porphyrin-containing compound metabolic process	48	8	.84	9.53	+	4.86E-06	4.37E-04
MRPS23						mitochondrion morphogenesis	21	6	.37	16.35	+	5.38E-06	4.81E-04
MRPS24						mitochondrial electron transport, ubiquinol to cytochrome c	11	5	.19	26.00	+	5.44E-06	4.84E-04
MRPS28						regulation of cellular hyperosmotic salinity response	4	4	.07	57.21	+	5.68E-06	4.99E-04
MRPS30						regulation of response to salt stress	4	4	.07	57.21	+	5.68E-06	5.02E-04
MRPS31						negative regulation of nucleobase-containing compound metabolic process	1538	7	26.88	.26	-	5.98E-06	5.22E-04
MRPS35						mitochondrial RNA processing	22	6	.38	15.60	+	6.75E-06	5.87E-04
MRPS36						negative regulation of RNA metabolic process	1433	6	25.05	.24	-	7.43E-06	6.42E-04
MRPS7						cell redox homeostasis	36	7	.63	11.12	+	7.89E-06	6.78E-04
MSRA						positive regulation of membrane permeability	23	6	.40	14.92	+	8.39E-06	7.17E-04
MSRB2						negative regulation of macromolecule metabolic process	2738	21	47.86	.44	-	8.85E-06	7.53E-04
MSRB3						negative regulation of transcription, DNA-templated	1322	5	23.11	.22	-	9.00E-06	7.62E-04
MT-ATP6						negative regulation of nucleic acid-templated transcription	1324	5	23.14	.22	-	9.05E-06	7.62E-04
MT-ATP8						negative regulation of RNA biosynthetic process	1326	5	23.18	.22	-	9.12E-06	7.63E-04
MT-CO1						nucleotide transport	37	7	.65	10.82	+	9.24E-06	7.69E-04
MT-CO2						small molecule biosynthetic process	421	22	7.36	2.99	+	9.53E-06	7.90E-04
MT-CO3						mitochondrial acetyl-CoA biosynthetic process from pyruvate	5	4	.09	45.77	+	1.01E-05	8.22E-04
MT-CYB						energy coupled proton transmembrane transport, against electrochemical gradient	5	4	.09	45.77	+	1.01E-05	8.27E-04
MT-ND1						electron transport coupled proton transport	5	4	.09	45.77	+	1.01E-05	8.31E-04
MT-ND2						regulation of cellular biosynthetic process	4090	40	71.49	.56	-	1.28E-05	1.04E-03
MT-ND3						positive regulation of mitochondrial membrane permeability involved in apoptotic process	14	5	.24	20.43	+	1.39E-05	1.11E-03
MT-ND4						cell surface receptor signaling pathway	2029	13	35.47	.37	-	1.39E-05	1.12E-03
MT-ND4L						thioester biosynthetic process	40	7	.70	10.01	+	1.45E-05	1.15E-03
MT-ND5						negative regulation of intrinsic apoptotic signaling pathway	96	10	1.68	5.96	+	1.46E-05	1.15E-03
MT-ND6						acyl-CoA biosynthetic process	40	7	.70	10.01	+	1.45E-05	1.16E-03
MTHFD2						positive regulation of transcription by RNA polymerase II	1187	4	20.75	.19	-	1.50E-05	1.18E-03
MTPAP						fatty acid beta-oxidation	57	8	1.00	8.03	+	1.51E-05	1.18E-03
MTRF1						mitochondrial calcium ion homeostasis	26	6	.45	13.20	+	1.53E-05	1.19E-03
MTX2						purine nucleoside diphosphate biosynthetic process	6	4	.10	38.14	+	1.66E-05	1.28E-03
MTX3						heme metabolic process	41	7	.72	9.77	+	1.67E-05	1.29E-03
MYO19						purine ribonucleoside diphosphate biosynthetic process	6	4	.10	38.14	+	1.66E-05	1.29E-03
NDUFA10						nucleoside monophosphate metabolic process	77	9	1.35	6.69	+	1.69E-05	1.29E-03
NDUFA12						response to hydrogen peroxide	121	11	2.12	5.20	+	1.79E-05	1.36E-03
NDUFA2						extrinsic apoptotic signaling pathway in absence of ligand	27	6	.47	12.71	+	1.85E-05	1.39E-03
NDUFA4						signal transduction in absence of ligand	27	6	.47	12.71	+	1.85E-05	1.40E-03
NDUFA5						positive regulation of RNA metabolic process	1738	10	30.38	.33	-	1.91E-05	1.44E-03
NDUFA6						reactive oxygen species metabolic process	101	10	1.77	5.66	+	2.19E-05	1.63E-03
NDUFA7						mitochondrial fission	16	5	.28	17.88	+	2.36E-05	1.75E-03
NDUFA9						fatty acid oxidation	81	9	1.42	6.36	+	2.45E-05	1.81E-03
NDUFAF1						ribonucleoside diphosphate biosynthetic process	7	4	.12	32.69	+	2.57E-05	1.87E-03
NDUFAF3						acetyl-CoA biosynthetic process from pyruvate	7	4	.12	32.69	+	2.57E-05	1.88E-03
NDUFAF4						regulation of mitochondrial mRNA stability	7	4	.12	32.69	+	2.57E-05	1.89E-03
NDUFB10						fatty acid metabolic process	323	18	5.65	3.19	+	2.79E-05	2.02E-03
NDUFB3						vesicle-mediated transport	1330	6	23.25	.26	-	2.89E-05	2.08E-03
NDUFB4						activation of cysteine-type endopeptidase activity involved in apoptotic process	83	9	1.45	6.20	+	2.92E-05	2.10E-03
NDUFB6						ion transmembrane transport	854	33	14.93	2.21	+	3.09E-05	2.21E-03
NDUFS3						tRNA metabolic process	181	13	3.16	4.11	+	3.28E-05	2.34E-03
NDUFV2						lipid oxidation	85	9	1.49	6.06	+	3.47E-05	2.45E-03
NGRN						regulation of ATP metabolic process	85	9	1.49	6.06	+	3.47E-05	2.46E-03
NIPSNAP1						alpha-amino acid biosynthetic process	65	8	1.14	7.04	+	3.57E-05	2.51E-03
NIT2						negative regulation of cellular biosynthetic process	1616	9	28.25	.32	-	3.65E-05	2.55E-03
NLN						regulation of nitrogen compound metabolic process	5538	63	96.80	.65	-	4.10E-05	2.86E-03
NME4						response to reactive oxygen species	186	13	3.25	4.00	+	4.28E-05	2.97E-03
NSUN2						protein localization to organelle	638	27	11.15	2.42	+	4.40E-05	3.03E-03
NSUN3						cation transmembrane transport	641	27	11.20	2.41	+	4.64E-05	3.19E-03
NSUN4						nucleoside triphosphate metabolic process	91	9	1.59	5.66	+	5.68E-05	3.89E-03
NT5DC2						T cell homeostasis	34	6	.59	10.10	+	5.78E-05	3.94E-03
NUDT19						nucleotide transmembrane transport	20	5	.35	14.30	+	5.83E-05	3.95E-03
NUDT5						negative regulation of apoptotic signaling pathway	221	14	3.86	3.62	+	6.00E-05	4.05E-03
OAT						positive regulation of nucleobase-containing compound metabolic process	1903	13	33.26	.39	-	6.33E-05	4.25E-03
OCIAD1						negative regulation of cellular macromolecule biosynthetic process	1547	9	27.04	.33	-	6.66E-05	4.46E-03
OXA1L						negative regulation of macromolecule biosynthetic process	1558	9	27.23	.33	-	6.71E-05	4.47E-03
OXR1						regulation of apoptotic signaling pathway	348	18	6.08	2.96	+	6.98E-05	4.64E-03
PAICS						regulation of mitochondrial membrane permeability involved in apoptotic process	21	5	.37	13.62	+	7.11E-05	4.70E-03
PARS2						negative regulation of programmed cell death	888	33	15.52	2.13	+	7.18E-05	4.73E-03
PCBD2						inorganic cation transmembrane transport	576	25	10.07	2.48	+	7.30E-05	4.79E-03
PCCB						cellular amino acid biosynthetic process	73	8	1.28	6.27	+	7.58E-05	4.95E-03
PDE12						negative regulation of nitrogen compound metabolic process	2381	19	41.62	.46	-	7.65E-05	4.98E-03
PDHA1						regulation of primary metabolic process	5706	67	99.74	.67	-	8.20E-05	5.31E-03
PDHB						nucleoside bisphosphate biosynthetic process	55	7	.96	7.28	+	9.10E-05	5.82E-03
PDHX						ribonucleoside bisphosphate biosynthetic process	55	7	.96	7.28	+	9.10E-05	5.85E-03
PDK1						purine nucleoside bisphosphate biosynthetic process	55	7	.96	7.28	+	9.10E-05	5.87E-03
PDK3						response to hypoxia	292	16	5.10	3.13	+	9.33E-05	5.94E-03
PDSS1						protein modification by small protein conjugation	710	1	12.41	.08	-	9.37E-05	5.94E-03
PGAM5						detection of stimulus involved in sensory perception	558	0	9.75	< 0.01	-	9.51E-05	6.01E-03
PGS1						multicellular organismal process	6584	81	115.09	.70	-	9.88E-05	6.22E-03
PHB						mitochondrial outer membrane permeabilization	11	4	.19	20.80	+	1.01E-04	6.24E-03
PHB2						mitochondrial protein processing	11	4	.19	20.80	+	1.01E-04	6.26E-03
PHYH						calcium import into the mitochondrion	11	4	.19	20.80	+	1.01E-04	6.29E-03
PMAIP1						regulation of cellular response to osmotic stress	11	4	.19	20.80	+	1.01E-04	6.31E-03
PMPCB						inorganic ion transmembrane transport	642	26	11.22	2.32	+	1.07E-04	6.62E-03
PNPO						positive regulation of biological process	6064	73	106.00	.69	-	1.10E-04	6.72E-03
POLDIP2						negative regulation of apoptotic process	870	32	15.21	2.10	+	1.09E-04	6.73E-03
POLQ						protein homotetramerization	57	7	1.00	7.03	+	1.12E-04	6.76E-03
PPA2						regulation of response to stimulus	3795	39	66.34	.59	-	1.11E-04	6.78E-03
PPIF						positive regulation of intrinsic apoptotic signaling pathway	57	7	1.00	7.03	+	1.12E-04	6.78E-03
PPM1K						positive regulation of response to stimulus	2081	16	36.38	.44	-	1.27E-04	7.68E-03
PPTC7						response to oxygen levels	334	17	5.84	2.91	+	1.33E-04	7.89E-03
PRDX3						deoxyribose phosphate biosynthetic process	12	4	.21	19.07	+	1.32E-04	7.89E-03
PRDX6						nucleoside monophosphate phosphorylation	12	4	.21	19.07	+	1.32E-04	7.92E-03
PRELID1						phosphate-containing compound metabolic process	1760	53	30.76	1.72	+	1.34E-04	7.93E-03
PREPL						2'-deoxyribonucleotide biosynthetic process	12	4	.21	19.07	+	1.32E-04	7.95E-03
PRKACA						negative regulation of transcription by RNA polymerase II	932	3	16.29	.18	-	1.41E-04	8.25E-03
PTRH2						cellular lipid catabolic process	182	12	3.18	3.77	+	1.41E-04	8.27E-03
PUS1						detection of stimulus	694	1	12.13	.08	-	1.40E-04	8.28E-03
PYCR2						iron-sulfur cluster assembly	25	5	.44	11.44	+	1.46E-04	8.40E-03
PYURF						sensory perception of chemical stimulus	542	0	9.47	< 0.01	-	1.44E-04	8.40E-03
RFK						metallo-sulfur cluster assembly	25	5	.44	11.44	+	1.46E-04	8.43E-03
RHOT1						establishment of protein localization to mitochondrial membrane	25	5	.44	11.44	+	1.46E-04	8.46E-03
RMDN3						ion transport	1173	39	20.50	1.90	+	1.50E-04	8.59E-03
ROMO1						response to decreased oxygen levels	307	16	5.37	2.98	+	1.61E-04	9.23E-03
RPIA						carbohydrate derivative metabolic process	922	33	16.12	2.05	+	1.63E-04	9.31E-03
SCO1						cellular response to stress	1519	47	26.55	1.77	+	1.65E-04	9.32E-03
SCP2						ribosome assembly	61	7	1.07	6.56	+	1.64E-04	9.33E-03
SDHB						negative regulation of biosynthetic process	1649	11	28.82	.38	-	1.65E-04	9.34E-03
SDHC						cellular amino acid catabolic process	107	9	1.87	4.81	+	1.79E-04	1.01E-02
SDHD						regulation of biosynthetic process	4154	45	72.61	.62	-	1.89E-04	1.06E-02
SDR39U1						protein ubiquitination	661	1	11.55	.09	-	1.98E-04	1.11E-02
SFXN1						purine nucleoside monophosphate metabolic process	44	6	.77	7.80	+	2.07E-04	1.15E-02
SHMT2						locomotion	1195	6	20.89	.29	-	2.11E-04	1.17E-02
SLC25A11						phosphorus metabolic process	1785	53	31.20	1.70	+	2.15E-04	1.19E-02
SLC25A15						nucleoside triphosphate biosynthetic process	64	7	1.12	6.26	+	2.16E-04	1.19E-02
SLC25A23						regulation of response to osmotic stress	14	4	.24	16.35	+	2.17E-04	1.19E-02
SLC25A24						detection of chemical stimulus	524	0	9.16	< 0.01	-	2.19E-04	1.20E-02
SLC25A3						regulation of cytoskeleton organization	529	0	9.25	< 0.01	-	2.28E-04	1.24E-02
SLC25A32						organophosphate ester transport	137	10	2.39	4.18	+	2.34E-04	1.27E-02
SLC25A33						extrinsic apoptotic signaling pathway	88	8	1.54	5.20	+	2.50E-04	1.35E-02
SLC25A36						transport	3753	94	65.60	1.43	+	2.56E-04	1.38E-02
SLC25A37						negative regulation of cell death	982	34	17.17	1.98	+	2.59E-04	1.39E-02
SLC25A39						regulation of mitochondrial DNA replication	5	3	.09	34.33	+	2.64E-04	1.40E-02
SLC25A4						ADP biosynthetic process	5	3	.09	34.33	+	2.64E-04	1.41E-02
SLC25A44						glutamate biosynthetic process	5	3	.09	34.33	+	2.64E-04	1.41E-02
SLC25A51						deoxyribonucleotide biosynthetic process	15	4	.26	15.26	+	2.71E-04	1.43E-02
SMIM8						cardiolipin metabolic process	15	4	.26	15.26	+	2.71E-04	1.43E-02
SNAP29						purine nucleoside triphosphate metabolic process	67	7	1.17	5.98	+	2.79E-04	1.47E-02
SOD1						negative regulation of biological process	5180	61	90.55	.67	-	2.78E-04	1.47E-02
SOD2						protein tetramerization	90	8	1.57	5.09	+	2.88E-04	1.51E-02
SPRYD4						glutamate metabolic process	30	5	.52	9.53	+	3.09E-04	1.61E-02
SPTLC2						detection of chemical stimulus involved in sensory perception	488	0	8.53	< 0.01	-	3.12E-04	1.62E-02
SSBP1						homeostasis of number of cells	230	13	4.02	3.23	+	3.15E-04	1.63E-02
STARD7						cell differentiation	3403	35	59.48	.59	-	3.14E-04	1.63E-02
STOM						inflammatory response	502	0	8.77	< 0.01	-	3.26E-04	1.68E-02
SUCLA2						intracellular protein transport	689	26	12.04	2.16	+	3.36E-04	1.72E-02
TCAIM						cellular oxidant detoxification	93	8	1.63	4.92	+	3.54E-04	1.81E-02
TEFM						mitochondrial ribosome assembly	6	3	.10	28.60	+	3.91E-04	1.97E-02
TFAM						protein modification by small protein conjugation or removal	849	3	14.84	.20	-	3.88E-04	1.98E-02
THG1L						L-proline biosynthetic process	6	3	.10	28.60	+	3.91E-04	1.98E-02
TIMM10B						proline biosynthetic process	6	3	.10	28.60	+	3.91E-04	1.99E-02
TIMM17A						regulation of mitochondrial fission	32	5	.56	8.94	+	4.04E-04	2.03E-02
TIMM17B						deoxyribonucleoside triphosphate metabolic process	17	4	.30	13.46	+	4.07E-04	2.04E-02
TIMM21						glutamine family amino acid metabolic process	73	7	1.28	5.49	+	4.52E-04	2.26E-02
TIMM50						system process	2039	17	35.64	.48	-	4.64E-04	2.31E-02
TMEM11						sensory perception of smell	468	0	8.18	< 0.01	-	4.64E-04	2.31E-02
TMEM14C						neuron apoptotic process	52	6	.91	6.60	+	4.70E-04	2.33E-02
TMEM177						regulation of reactive oxygen species metabolic process	151	10	2.64	3.79	+	4.84E-04	2.39E-02
TMEM205						coenzyme A metabolic process	18	4	.31	12.71	+	4.91E-04	2.40E-02
TMEM65						negative regulation of anoikis	18	4	.31	12.71	+	4.91E-04	2.41E-02
TOMM20						regulation of neuron apoptotic process	211	12	3.69	3.25	+	5.04E-04	2.47E-02
TOMM22						protein repair	7	3	.12	24.52	+	5.52E-04	2.69E-02
TOMM40						regulation of multicellular organismal development	1296	8	22.65	.35	-	5.74E-04	2.79E-02
TOMM5						protein complex oligomerization	246	13	4.30	3.02	+	5.77E-04	2.79E-02
TOP3A						nucleobase-containing compound metabolic process	2473	66	43.23	1.53	+	5.79E-04	2.80E-02
TRIAP1						lymphocyte homeostasis	55	6	.96	6.24	+	6.18E-04	2.97E-02
TRIT1						cation transport	827	29	14.46	2.01	+	6.21E-04	2.98E-02
TRMT10C						alpha-amino acid metabolic process	187	11	3.27	3.37	+	6.58E-04	3.15E-02
TXN2						regulation of autophagy	317	15	5.54	2.71	+	6.72E-04	3.21E-02
TXNRD1						detection of chemical stimulus involved in sensory perception of smell	443	0	7.74	< 0.01	-	6.88E-04	3.27E-02
UNG						protein insertion into mitochondrial membrane	20	4	.35	11.44	+	6.93E-04	3.28E-02
UQCRB						establishment of localization	3912	95	68.38	1.39	+	6.93E-04	3.28E-02
UQCRFS1						water-soluble vitamin metabolic process	57	6	1.00	6.02	+	7.35E-04	3.46E-02
UQCRH						nucleobase-containing small molecule interconversion	8	3	.14	21.45	+	7.49E-04	3.52E-02
UQCRQ						cellular macromolecule metabolic process	4443	105	77.66	1.35	+	7.77E-04	3.64E-02
USP30						carbohydrate derivative biosynthetic process	539	21	9.42	2.23	+	7.97E-04	3.71E-02
VDAC1						positive regulation of cysteine-type endopeptidase activity involved in apoptotic process	133	9	2.32	3.87	+	7.95E-04	3.71E-02
VDAC2						positive regulation of mitochondrial fission	21	4	.37	10.90	+	8.14E-04	3.77E-02
VDAC3						cellular response to stimulus	6376	82	111.45	.74	-	8.14E-04	3.78E-02
WARS2						ribonucleoside monophosphate metabolic process	59	6	1.03	5.82	+	8.68E-04	4.01E-02
XPNPEP3						cellular detoxification	108	8	1.89	4.24	+	8.91E-04	4.09E-02
YARS2						regulation of programmed cell death	1456	43	25.45	1.69	+	8.90E-04	4.10E-02
YME1L1						nucleobase-containing compound biosynthetic process	738	26	12.90	2.02	+	9.30E-04	4.24E-02
YRDC						nitrogen compound transport	1578	46	27.58	1.67	+	9.29E-04	4.25E-02
ZADH2						mitochondrial respiratory chain complex III assembly	9	3	.16	19.07	+	9.86E-04	4.36E-02
						respiratory chain complex III assembly	9	3	.16	19.07	+	9.86E-04	4.37E-02
						regulation of cell death	1593	46	27.85	1.65	+	9.92E-04	4.37E-02
						positive regulation of cellular process	5584	70	97.61	.72	-	9.61E-04	4.37E-02
						organelle fusion	110	8	1.92	4.16	+	9.97E-04	4.38E-02
						cardiolipin biosynthetic process	9	3	.16	19.07	+	9.86E-04	4.38E-02
						mitochondrial fragmentation involved in apoptotic process	9	3	.16	19.07	+	9.86E-04	4.40E-02
						oxaloacetate metabolic process	9	3	.16	19.07	+	9.86E-04	4.41E-02
						malate metabolic process	9	3	.16	19.07	+	9.86E-04	4.42E-02
						positive regulation of protein modification process	974	5	17.03	.29	-	9.75E-04	4.42E-02
						nucleoside diphosphate metabolic process	84	7	1.47	4.77	+	9.80E-04	4.43E-02
						mitochondrial DNA replication	9	3	.16	19.07	+	9.86E-04	4.43E-02
						2'-deoxyribonucleotide metabolic process	40	5	.70	7.15	+	1.01E-03	4.43E-02
						purine ribonucleoside triphosphate metabolic process	61	6	1.07	5.63	+	1.02E-03	4.44E-02
						movement of cell or subcellular component	1413	10	24.70	.40	-	9.86E-04	4.44E-02
						pyruvate metabolic process	61	6	1.07	5.63	+	1.02E-03	4.45E-02
						carboxylic acid biosynthetic process	263	13	4.60	2.83	+	1.04E-03	4.51E-02
						RNA modification	168	10	2.94	3.41	+	1.05E-03	4.56E-02
						cytoskeleton organization	1165	7	20.36	.34	-	1.06E-03	4.57E-02
						neuron death	62	6	1.08	5.54	+	1.10E-03	4.75E-02
						organic acid biosynthetic process	265	13	4.63	2.81	+	1.11E-03	4.76E-02
						purine ribonucleoside monophosphate metabolic process	41	5	.72	6.98	+	1.12E-03	4.80E-02
						regulation of apoptotic process	1426	42	24.93	1.68	+	1.14E-03	4.86E-02

## Sheet: GO Cellular Component
	Homo sapiens (REF)	Client Text Box Input ( Hierarchy ) NEW! )
GO cellular component complete	#	#	expected	Fold Enrichment	+/-	raw P value	FDR
mitochondrion	1654	316	28.91	10.93	+	1.66E-280	3.31E-277
mitochondrial envelope	792	206	13.84	14.88	+	8.79E-180	8.74E-177
mitochondrial membrane	742	192	12.97	14.80	+	6.60E-165	4.38E-162
organelle envelope	1235	207	21.59	9.59	+	1.79E-146	7.11E-144
envelope	1235	207	21.59	9.59	+	1.79E-146	8.89E-144
mitochondrial inner membrane	495	148	8.65	17.10	+	4.09E-130	1.36E-127
organelle inner membrane	556	148	9.72	15.23	+	8.11E-124	2.30E-121
mitochondrial matrix	483	136	8.44	16.11	+	1.61E-115	3.99E-113
mitochondrial protein-containing complex	268	106	4.68	22.63	+	4.08E-101	9.01E-99
cytoplasm	11933	348	208.59	1.67	+	6.94E-65	1.38E-62
intracellular membrane-bounded organelle	12027	345	210.23	1.64	+	4.84E-60	8.76E-58
organelle membrane	3641	203	63.64	3.19	+	1.40E-59	2.32E-57
membrane-bounded organelle	13082	349	228.67	1.53	+	6.89E-53	1.06E-50
intracellular organelle	13109	346	229.14	1.51	+	3.03E-49	4.31E-47
inner mitochondrial membrane protein complex	147	52	2.57	20.24	+	1.22E-46	1.62E-44
organelle	13905	349	243.06	1.44	+	2.27E-44	2.82E-42
mitochondrial ribosome	85	42	1.49	28.27	+	1.37E-42	1.51E-40
organellar ribosome	85	42	1.49	28.27	+	1.37E-42	1.60E-40
intracellular anatomical structure	14824	352	259.12	1.36	+	8.26E-39	8.65E-37
respirasome	99	40	1.73	23.11	+	7.81E-38	7.77E-36
oxidoreductase complex	112	41	1.96	20.94	+	2.37E-37	2.25E-35
respiratory chain complex	89	36	1.56	23.14	+	3.85E-34	3.49E-32
mitochondrial respirasome	89	34	1.56	21.85	+	1.29E-31	1.11E-29
mitochondrial outer membrane	209	44	3.65	12.04	+	2.51E-31	2.08E-29
ribosome	230	44	4.02	10.94	+	8.45E-30	6.73E-28
organelle outer membrane	234	44	4.09	10.76	+	1.59E-29	1.22E-27
outer membrane	236	44	4.13	10.67	+	2.18E-29	1.60E-27
intrinsic component of mitochondrial membrane	88	32	1.54	20.80	+	2.92E-29	2.07E-27
ribosomal subunit	182	40	3.18	12.57	+	3.66E-29	2.51E-27
membrane-enclosed lumen	5544	199	96.91	2.05	+	4.56E-29	2.83E-27
intracellular organelle lumen	5544	199	96.91	2.05	+	4.56E-29	2.93E-27
organelle lumen	5544	199	96.91	2.05	+	4.56E-29	3.02E-27
integral component of mitochondrial membrane	87	31	1.52	20.38	+	3.70E-28	2.23E-26
mitochondrial large ribosomal subunit	54	27	.94	28.60	+	8.29E-28	4.71E-26
organellar large ribosomal subunit	54	27	.94	28.60	+	8.29E-28	4.85E-26
mitochondrial respiratory chain complex I	48	22	.84	26.22	+	3.16E-22	1.66E-20
NADH dehydrogenase complex	48	22	.84	26.22	+	3.16E-22	1.70E-20
respiratory chain complex I	48	22	.84	26.22	+	3.16E-22	1.75E-20
large ribosomal subunit	113	27	1.98	13.67	+	7.98E-21	4.07E-19
membrane protein complex	1304	74	22.79	3.25	+	8.34E-19	4.15E-17
intrinsic component of mitochondrial inner membrane	56	20	.98	20.43	+	1.35E-18	6.38E-17
integral component of mitochondrial inner membrane	56	20	.98	20.43	+	1.35E-18	6.53E-17
cell periphery	6355	41	111.09	.37	-	5.64E-18	2.61E-16
plasma membrane	5857	40	102.38	.39	-	3.71E-15	1.68E-13
nucleoid	45	16	.79	20.34	+	4.15E-15	1.80E-13
mitochondrial nucleoid	45	16	.79	20.34	+	4.15E-15	1.84E-13
mitochondrial intermembrane space	86	19	1.50	12.64	+	1.74E-14	7.37E-13
organelle envelope lumen	96	19	1.68	11.32	+	9.85E-14	4.08E-12
mitochondrial small ribosomal subunit	28	13	.49	26.56	+	1.05E-13	4.16E-12
organellar small ribosomal subunit	28	13	.49	26.56	+	1.05E-13	4.24E-12
membrane	9899	243	173.03	1.40	+	2.45E-13	9.56E-12
cytochrome complex	41	14	.72	19.53	+	3.49E-13	1.34E-11
protein-containing complex	5427	159	94.86	1.68	+	6.25E-13	2.35E-11
ribonucleoprotein complex	678	43	11.85	3.63	+	1.24E-12	4.56E-11
cellular anatomical entity	18706	358	326.98	1.09	+	1.39E-12	5.03E-11
transporter complex	385	32	6.73	4.75	+	1.71E-12	6.06E-11
transmembrane transporter complex	370	31	6.47	4.79	+	3.19E-12	1.11E-10
peroxisome	146	20	2.55	7.84	+	9.55E-12	3.22E-10
microbody	146	20	2.55	7.84	+	9.55E-12	3.28E-10
integral component of organelle membrane	395	31	6.90	4.49	+	1.51E-11	5.02E-10
intrinsic component of organelle membrane	425	32	7.43	4.31	+	1.92E-11	6.26E-10
Unclassified	1735	2	30.33	.07	-	2.60E-11	8.21E-10
cellular_component	18860	358	329.67	1.09	+	2.60E-11	8.34E-10
small ribosomal subunit	73	14	1.28	10.97	+	2.64E-10	8.21E-09
TIM23 mitochondrial import inner membrane translocase complex	14	8	.24	32.69	+	1.82E-09	5.57E-08
chromatin	1205	1	21.06	.05	-	1.73E-08	5.22E-07
mitochondrial outer membrane translocase complex	22	8	.38	20.80	+	2.95E-08	8.78E-07
outer mitochondrial membrane protein complex	23	8	.40	19.90	+	3.92E-08	1.15E-06
intrinsic component of mitochondrial outer membrane	24	8	.42	19.07	+	5.15E-08	1.49E-06
pore complex	26	8	.45	17.60	+	8.63E-08	2.45E-06
respiratory chain complex IV	27	8	.47	16.95	+	1.10E-07	3.09E-06
intrinsic component of plasma membrane	1736	7	30.35	.23	-	3.71E-07	1.03E-05
nuclear protein-containing complex	1153	2	20.15	.10	-	5.37E-07	1.46E-05
integral component of mitochondrial outer membrane	23	7	.40	17.41	+	6.04E-07	1.62E-05
catalytic complex	1363	51	23.83	2.14	+	6.21E-07	1.63E-05
Bcl-2 family protein complex	6	5	.10	47.67	+	6.18E-07	1.64E-05
endomembrane system	4662	44	81.49	.54	-	7.83E-07	1.97E-05
mitochondrial respiratory chain complex III	14	6	.24	24.52	+	7.80E-07	1.99E-05
respiratory chain complex III	14	6	.24	24.52	+	7.80E-07	2.02E-05
chromosome	1771	8	30.96	.26	-	1.25E-06	3.12E-05
integral component of plasma membrane	1653	7	28.89	.24	-	1.55E-06	3.81E-05
pyruvate dehydrogenase complex	8	5	.14	35.76	+	1.67E-06	4.06E-05
integral component of membrane	5787	141	101.16	1.39	+	8.61E-06	2.06E-04
peroxisomal matrix	53	8	.93	8.64	+	9.35E-06	2.19E-04
microbody lumen	53	8	.93	8.64	+	9.35E-06	2.21E-04
tricarboxylic acid cycle enzyme complex	13	5	.23	22.00	+	1.04E-05	2.40E-04
mitochondrial permeability transition pore complex	7	4	.12	32.69	+	2.57E-05	5.88E-04
Golgi apparatus	1599	9	27.95	.32	-	3.54E-05	7.99E-04
intrinsic component of membrane	5945	141	103.92	1.36	+	3.84E-05	8.59E-04
mitochondrial respiratory chain complex IV	20	5	.35	14.30	+	5.83E-05	1.29E-03
cell projection	2359	19	41.24	.46	-	1.02E-04	2.22E-03
plasma membrane bounded cell projection	2257	18	39.45	.46	-	1.09E-04	2.36E-03
mitochondrial respiratory chain complex II, succinate dehydrogenase complex (ubiquinone)	4	3	.07	42.91	+	1.67E-04	3.43E-03
SAM complex	13	4	.23	17.60	+	1.71E-04	3.43E-03
succinate dehydrogenase complex (ubiquinone)	4	3	.07	42.91	+	1.67E-04	3.47E-03
MIB complex	13	4	.23	17.60	+	1.71E-04	3.47E-03
respiratory chain complex II	4	3	.07	42.91	+	1.67E-04	3.50E-03
succinate dehydrogenase complex	4	3	.07	42.91	+	1.67E-04	3.54E-03
fumarate reductase complex	4	3	.07	42.91	+	1.67E-04	3.58E-03
vesicle membrane	1192	6	20.84	.29	-	2.10E-04	4.18E-03
endosome membrane	524	0	9.16	< 0.01	-	2.19E-04	4.32E-03
peroxisomal membrane	66	7	1.15	6.07	+	2.57E-04	4.96E-03
microbody membrane	66	7	1.15	6.07	+	2.57E-04	5.01E-03
PAM complex, Tim23 associated import motor	5	3	.09	34.33	+	2.64E-04	5.05E-03
cytoplasmic vesicle membrane	1172	6	20.49	.29	-	2.92E-04	5.53E-03
intracellular protein-containing complex	743	2	12.99	.15	-	4.39E-04	8.24E-03
plasma membrane protein complex	696	2	12.17	.16	-	8.93E-04	1.66E-02
dihydrolipoyl dehydrogenase complex	9	3	.16	19.07	+	9.86E-04	1.82E-02
endosome	996	5	17.41	.29	-	1.01E-03	1.85E-02
cell leading edge	428	0	7.48	< 0.01	-	1.03E-03	1.87E-02
cytoplasmic vesicle	2455	24	42.91	.56	-	1.29E-03	2.30E-02
intracellular vesicle	2458	24	42.97	.56	-	1.29E-03	2.32E-02
mitochondrial prohibitin complex	2	2	.03	57.21	+	1.73E-03	3.01E-02
L-cysteine desulfurase complex	2	2	.03	57.21	+	1.73E-03	3.04E-02
supramolecular polymer	1015	6	17.74	.34	-	1.90E-03	3.25E-02
receptor complex	531	1	9.28	.11	-	1.89E-03	3.26E-02
extracellular region	4373	53	76.44	.69	-	2.16E-03	3.68E-02
Golgi membrane	626	2	10.94	.18	-	2.56E-03	4.32E-02
supramolecular fiber	1007	6	17.60	.34	-	2.62E-03	4.38E-02
nitric-oxide synthase complex	3	2	.05	38.14	+	2.84E-03	4.68E-02
neuron projection	1398	11	24.44	.45	-	2.84E-03	4.72E-02

## Sheet: GO Molecular Function
Homo sapiens (REF)	Client Text Box Input ( Hierarchy ) NEW! )
GO molecular function complete	#	#	expected	Fold Enrichment	+/-	raw P value	FDR
oxidoreductase activity	746	86	13.04	6.60	+	8.78E-43	4.30E-39
electron transfer activity	126	40	2.20	18.16	+	1.91E-34	4.68E-31
oxidoreduction-driven active transmembrane transporter activity	71	31	1.24	24.98	+	2.41E-30	3.93E-27
catalytic activity	5619	195	98.22	1.99	+	2.75E-26	3.36E-23
structural constituent of ribosome	168	34	2.94	11.58	+	6.61E-24	6.47E-21
NADH dehydrogenase (ubiquinone) activity	42	21	.73	28.60	+	6.89E-22	4.82E-19
primary active transmembrane transporter activity	182	33	3.18	10.37	+	6.38E-22	5.20E-19
NADH dehydrogenase (quinone) activity	43	21	.75	27.94	+	1.01E-21	6.17E-19
NADH dehydrogenase activity	45	21	.79	26.70	+	2.12E-21	1.04E-18
NAD(P)H dehydrogenase (quinone) activity	45	21	.79	26.70	+	2.12E-21	1.15E-18
oxidoreductase activity, acting on NAD(P)H, quinone or similar compound as acceptor	57	22	1.00	22.08	+	6.29E-21	2.79E-18
oxidoreductase activity, acting on NAD(P)H	87	24	1.52	15.78	+	7.05E-20	2.87E-17
transporter activity	1248	67	21.82	3.07	+	7.09E-16	2.67E-13
active transmembrane transporter activity	408	37	7.13	5.19	+	2.27E-15	7.93E-13
transmembrane transporter activity	1129	62	19.73	3.14	+	3.88E-15	1.27E-12
RNA polymerase II transcription regulatory region sequence-specific DNA binding	1429	0	24.98	< 0.01	-	1.11E-11	3.40E-09
signaling receptor activity	1612	1	28.18	.04	-	1.77E-11	4.81E-09
molecular transducer activity	1612	1	28.18	.04	-	1.77E-11	5.09E-09
DNA-binding transcription factor activity, RNA polymerase II-specific	1388	0	24.26	< 0.01	-	2.59E-11	6.67E-09
transcription regulatory region nucleic acid binding	1527	1	26.69	.04	-	5.73E-11	1.33E-08
transcription cis-regulatory region binding	1525	1	26.66	.04	-	5.73E-11	1.40E-08
transcription regulator activity	1940	4	33.91	.12	-	8.33E-11	1.85E-08
DNA-binding transcription factor activity	1441	1	25.19	.04	-	3.02E-10	6.43E-08
RNA binding	1685	67	29.45	2.27	+	4.85E-10	9.48E-08
sequence-specific double-stranded DNA binding	1581	2	27.64	.07	-	4.76E-10	9.70E-08
transmembrane signaling receptor activity	1390	1	24.30	.04	-	6.78E-10	1.28E-07
RNA polymerase II cis-regulatory region sequence-specific DNA binding	1203	0	21.03	< 0.01	-	7.39E-10	1.34E-07
double-stranded DNA binding	1676	3	29.30	.10	-	8.30E-10	1.40E-07
cis-regulatory region sequence-specific DNA binding	1223	0	21.38	< 0.01	-	8.07E-10	1.41E-07
oxidoreductase activity, acting on a sulfur group of donors	59	12	1.03	11.64	+	2.84E-09	4.63E-07
nucleoside phosphate binding	2174	75	38.00	1.97	+	1.45E-08	2.21E-06
small molecule binding	2508	83	43.84	1.89	+	1.51E-08	2.24E-06
nucleotide binding	2173	75	37.98	1.97	+	1.43E-08	2.25E-06
proton transmembrane transporter activity	129	15	2.25	6.65	+	2.88E-08	4.14E-06
sequence-specific DNA binding	1686	5	29.47	.17	-	4.09E-08	5.71E-06
2 iron, 2 sulfur cluster binding	24	8	.42	19.07	+	5.15E-08	7.00E-06
structural molecule activity	709	35	12.39	2.82	+	7.84E-08	1.04E-05
DNA binding	2492	14	43.56	.32	-	1.08E-07	1.39E-05
cytochrome-c oxidase activity	18	7	.31	22.25	+	1.53E-07	1.92E-05
Unclassified	2346	13	41.01	.32	-	2.08E-07	2.43E-05
molecular_function	18249	347	318.99	1.09	+	2.08E-07	2.48E-05
oxidoreductase activity, acting on a heme group of donors	19	7	.33	21.08	+	2.07E-07	2.53E-05
BH domain binding	11	6	.19	31.20	+	2.60E-07	2.96E-05
protein transporter activity	31	8	.54	14.76	+	2.71E-07	3.02E-05
G protein-coupled receptor activity	882	0	15.42	< 0.01	-	3.66E-07	3.98E-05
ligase activity	171	15	2.99	5.02	+	8.31E-07	8.84E-05
rRNA binding	68	10	1.19	8.41	+	8.82E-07	9.18E-05
nucleotide transmembrane transporter activity	27	7	.47	14.83	+	1.50E-06	1.53E-04
heterocyclic compound binding	5943	147	103.88	1.42	+	1.84E-06	1.84E-04
organic cyclic compound binding	6023	148	105.28	1.41	+	2.06E-06	2.01E-04
anion binding	2409	73	42.11	1.73	+	3.41E-06	3.27E-04
organophosphate ester transmembrane transporter activity	32	7	.56	12.51	+	3.99E-06	3.76E-04
catalytic activity, acting on a tRNA	127	12	2.22	5.41	+	5.19E-06	4.79E-04
protein transmembrane transporter activity	22	6	.38	15.60	+	6.75E-06	6.11E-04
porin activity	5	4	.09	45.77	+	1.01E-05	8.97E-04
tRNA binding	73	9	1.28	7.05	+	1.15E-05	1.00E-03
oxidoreductase activity, acting on a sulfur group of donors, NAD(P) as acceptor	14	5	.24	20.43	+	1.39E-05	1.19E-03
adenyl nucleotide binding	1573	52	27.50	1.89	+	1.45E-05	1.22E-03
pyruvate dehydrogenase activity	6	4	.10	38.14	+	1.66E-05	1.29E-03
BH3 domain binding	6	4	.10	38.14	+	1.66E-05	1.31E-03
pyruvate dehydrogenase [NAD(P)+] activity	6	4	.10	38.14	+	1.66E-05	1.33E-03
purine nucleotide binding	1927	60	33.68	1.78	+	1.61E-05	1.34E-03
pyruvate dehydrogenase (NAD+) activity	6	4	.10	38.14	+	1.66E-05	1.35E-03
macromolecule transmembrane transporter activity	27	6	.47	12.71	+	1.85E-05	1.41E-03
nucleobase-containing compound kinase activity	42	7	.73	9.53	+	1.92E-05	1.45E-03
ubiquinone binding	7	4	.12	32.69	+	2.57E-05	1.90E-03
catalytic activity, acting on RNA	393	20	6.87	2.91	+	3.46E-05	2.53E-03
ribonucleotide binding	1930	59	33.74	1.75	+	3.68E-05	2.65E-03
oxidoreductase activity, acting on a sulfur group of donors, disulfide as acceptor	8	4	.14	28.60	+	3.80E-05	2.70E-03
catalytic activity, acting on a nucleic acid	595	26	10.40	2.50	+	4.79E-05	3.26E-03
iron-sulfur cluster binding	68	8	1.19	6.73	+	4.79E-05	3.30E-03
metal cluster binding	68	8	1.19	6.73	+	4.79E-05	3.34E-03
purine ribonucleotide binding	1912	58	33.42	1.74	+	5.12E-05	3.43E-03
nucleobase-containing compound transmembrane transporter activity	50	7	.87	8.01	+	5.26E-05	3.43E-03
adenyl ribonucleotide binding	1560	50	27.27	1.83	+	5.23E-05	3.45E-03
oxidoreductase activity, acting on CH-OH group of donors	138	11	2.41	4.56	+	5.51E-05	3.55E-03
nucleoside monophosphate kinase activity	21	5	.37	13.62	+	7.11E-05	4.52E-03
unfolded protein binding	120	10	2.10	4.77	+	8.49E-05	5.32E-03
oxidoreductase activity, acting on the aldehyde or oxo group of donors, NAD or NADP as acceptor	37	6	.65	9.28	+	8.79E-05	5.44E-03
death domain binding	11	4	.19	20.80	+	1.01E-04	6.08E-03
protein-disulfide reductase activity	38	6	.66	9.03	+	1.00E-04	6.13E-03
NAD binding	57	7	1.00	7.03	+	1.12E-04	6.66E-03
phosphotransferase activity, phosphate group as acceptor	39	6	.68	8.80	+	1.14E-04	6.72E-03
peptide-methionine (R)-S-oxide reductase activity	4	3	.07	42.91	+	1.67E-04	9.74E-03
disulfide oxidoreductase activity	43	6	.75	7.98	+	1.85E-04	1.06E-02
oxidoreductase activity, acting on the aldehyde or oxo group of donors	44	6	.77	7.80	+	2.07E-04	1.18E-02
magnesium ion binding	222	13	3.88	3.35	+	2.28E-04	1.28E-02
antioxidant activity	88	8	1.54	5.20	+	2.50E-04	1.39E-02
manganese ion binding	67	7	1.17	5.98	+	2.79E-04	1.53E-02
active ion transmembrane transporter activity	267	14	4.67	3.00	+	3.86E-04	2.10E-02
CoA carboxylase activity	6	3	.10	28.60	+	3.91E-04	2.10E-02
quinone binding	18	4	.31	12.71	+	4.91E-04	2.61E-02
oxidoreductase activity, acting on the CH-OH group of donors, NAD or NADP as acceptor	126	9	2.20	4.09	+	5.52E-04	2.81E-02
ligase activity, forming carbon-carbon bonds	7	3	.12	24.52	+	5.52E-04	2.84E-02
ubiquinol-cytochrome-c reductase activity	7	3	.12	24.52	+	5.52E-04	2.87E-02
acetyl-CoA C-acyltransferase activity	7	3	.12	24.52	+	5.52E-04	2.90E-02
nucleoside diphosphate kinase activity	19	4	.33	12.04	+	5.86E-04	2.95E-02
binding	16515	314	288.68	1.09	+	6.24E-04	3.12E-02
DNA-binding transcription activator activity, RNA polymerase II-specific	452	0	7.90	< 0.01	-	6.99E-04	3.42E-02
C-acyltransferase activity	20	4	.35	11.44	+	6.93E-04	3.43E-02
DNA-binding transcription activator activity	458	0	8.01	< 0.01	-	7.22E-04	3.49E-02
carbon-oxygen lyase activity	80	7	1.40	5.01	+	7.50E-04	3.53E-02
3-hydroxyacyl-CoA dehydrogenase activity	8	3	.14	21.45	+	7.49E-04	3.56E-02
purine ribonucleoside triphosphate binding	1840	52	32.16	1.62	+	7.64E-04	3.56E-02
ubiquitin-like protein transferase activity	462	0	8.08	< 0.01	-	7.44E-04	3.57E-02
acyltransferase activity	256	13	4.47	2.91	+	8.20E-04	3.78E-02
signaling receptor binding	1585	12	27.71	.43	-	8.90E-04	4.07E-02
ATP binding	1495	44	26.13	1.68	+	9.93E-04	4.42E-02
adenylate kinase activity	9	3	.16	19.07	+	9.86E-04	4.42E-02
oxidoreductase activity, acting on diphenols and related substances as donors	9	3	.16	19.07	+	9.86E-04	4.46E-02
molecular function regulator	1971	17	34.45	.49	-	1.02E-03	4.47E-02
oxidoreductase activity, acting on the CH-CH group of donors	61	6	1.07	5.63	+	1.02E-03	4.49E-02
ubiquitin-protein transferase activity	436	0	7.62	< 0.01	-	1.07E-03	4.60E-02
lyase activity	199	11	3.48	3.16	+	1.07E-03	4.61E-02
olfactory receptor activity	441	0	7.71	< 0.01	-	1.12E-03	4.70E-02
flavin adenine dinucleotide binding	86	7	1.50	4.66	+	1.11E-03	4.74E-02

## Sheet: PANTHER Pathways
Homo sapiens (REF)	Client Text Box Input
PANTHER Pathways	#	#	expected	Fold Enrichment	+/-	raw P value	FDR
TCA cycle	11	4	.19	20.80	+	1.01E-04	8.40E-03
Succinate to proprionate conversion	4	3	.07	42.91	+	1.67E-04	9.31E-03
Apoptosis signaling pathway	118	9	2.06	4.36	+	3.53E-04	1.18E-02
De novo purine biosynthesis	30	5	.52	9.53	+	3.09E-04	1.29E-02
Pyruvate metabolism	11	4	.19	20.80	+	1.01E-04	1.68E-02
CCKR signaling map	172	10	3.01	3.33	+	1.24E-03	3.46E-02

## Sheet: Reactome Pathway
	Homo sapiens (REF)	Client Text Box Input ( Hierarchy ) NEW! )
Reactome pathways	#	#	expected	Fold Enrichment	+/-	raw P value	FDR
The citric acid (TCA) cycle and respiratory electron transport	173	57	3.02	18.85	+	1.06E-49	2.43E-46
Mitochondrial translation elongation	88	41	1.54	26.65	+	8.99E-41	1.03E-37
Respiratory electron transport	100	42	1.75	24.03	+	2.95E-40	2.24E-37
Mitochondrial translation	94	41	1.64	24.95	+	7.58E-40	4.33E-37
Respiratory electron transport, ATP synthesis by chemiosmotic coupling, and heat production by uncoupling proteins.	123	44	2.15	20.46	+	1.10E-39	5.02E-37
Mitochondrial translation initiation	88	40	1.54	26.00	+	1.86E-39	6.07E-37
Mitochondrial translation termination	88	40	1.54	26.00	+	1.86E-39	7.09E-37
Metabolism	2079	126	36.34	3.47	+	3.89E-36	1.11E-33
Translation	293	46	5.12	8.98	+	7.78E-28	1.98E-25
Protein localization	158	35	2.76	12.67	+	1.01E-25	2.30E-23
Mitochondrial protein import	65	25	1.14	22.00	+	1.37E-23	2.85E-21
Complex I biogenesis	55	22	.96	22.88	+	3.36E-21	6.39E-19
Unclassified	9941	101	173.77	.58	-	1.24E-14	2.19E-12
Pyruvate metabolism and Citric Acid (TCA) cycle	54	16	.94	16.95	+	4.42E-14	7.20E-12
Mitochondrial calcium ion transport	23	11	.40	27.36	+	6.64E-12	1.01E-09
TP53 Regulates Metabolic Genes	83	14	1.45	9.65	+	1.17E-09	1.67E-07
Citric acid cycle (TCA cycle)	22	9	.38	23.40	+	1.70E-09	2.29E-07
Signal Transduction	2728	17	47.69	.36	-	1.44E-07	1.83E-05
Pyruvate metabolism	30	8	.52	15.26	+	2.19E-07	2.63E-05
Mitochondrial iron-sulfur cluster biogenesis	11	6	.19	31.20	+	2.60E-07	2.97E-05
Intrinsic Pathway for Apoptosis	50	9	.87	10.30	+	6.95E-07	7.56E-05
Mitophagy	27	7	.47	14.83	+	1.50E-06	1.43E-04
Regulation of pyruvate dehydrogenase (PDH) complex	16	6	.28	21.45	+	1.46E-06	1.45E-04
Mitochondrial biogenesis	92	11	1.61	6.84	+	1.61E-06	1.47E-04
BH3-only proteins associate with and inactivate anti-apoptotic BCL-2 members	8	5	.14	35.76	+	1.67E-06	1.47E-04
Processing of SMDT1	16	6	.28	21.45	+	1.46E-06	1.51E-04
Developmental Biology	1055	2	18.44	.11	-	2.45E-06	2.07E-04
Transcriptional Regulation by TP53	360	21	6.29	3.34	+	3.09E-06	2.52E-04
Branched-chain amino acid catabolism	19	6	.33	18.07	+	3.31E-06	2.61E-04
Pink/Parkin Mediated Mitophagy	22	6	.38	15.60	+	6.75E-06	4.97E-04
Detoxification of Reactive Oxygen Species	35	7	.61	11.44	+	6.70E-06	5.10E-04
Glutamate and glutamine metabolism	13	5	.23	22.00	+	1.04E-05	7.40E-04
Peroxisomal protein import	60	8	1.05	7.63	+	2.11E-05	1.46E-03
Interconversion of nucleotide di- and triphosphates	28	6	.49	12.26	+	2.21E-05	1.48E-03
GPCR downstream signalling	1143	4	19.98	.20	-	3.08E-05	2.01E-03
Cristae formation	31	6	.54	11.07	+	3.66E-05	2.32E-03
TP53 Regulates Transcription of Genes Involved in Cytochrome C Release	19	5	.33	15.05	+	4.73E-05	2.92E-03
Signaling by GPCR	1212	5	21.19	.24	-	5.21E-05	3.13E-03
Vesicle-mediated transport	725	1	12.67	.08	-	6.35E-05	3.72E-03
Metabolism of nucleotides	94	9	1.64	5.48	+	7.16E-05	3.99E-03
Mitochondrial tRNA aminoacylation	21	5	.37	13.62	+	7.11E-05	4.06E-03
Metabolism of water-soluble vitamins and cofactors	120	10	2.10	4.77	+	8.49E-05	4.62E-03
G alpha (s) signalling events	575	0	10.05	< 0.01	-	1.04E-04	5.55E-03
Metabolism of proteins	1977	58	34.56	1.68	+	1.41E-04	7.34E-03
Post-translational protein modification	1388	8	24.26	.33	-	1.67E-04	8.47E-03
Signaling by Retinoic Acid	43	6	.75	7.98	+	1.85E-04	9.18E-03
Beta oxidation of octanoyl-CoA to hexanoyl-CoA	5	3	.09	34.33	+	2.64E-04	1.28E-02
Apoptotic factor-mediated response	16	4	.28	14.30	+	3.34E-04	1.59E-02
Glyoxylate metabolism and glycine degradation	31	5	.54	9.23	+	3.54E-04	1.65E-02
Beta oxidation of decanoyl-CoA to octanoyl-CoA-CoA	6	3	.10	28.60	+	3.91E-04	1.69E-02
Fatty acid metabolism	174	11	3.04	3.62	+	3.72E-04	1.70E-02
Metabolism of amino acids and derivatives	367	17	6.42	2.65	+	3.80E-04	1.70E-02
Protein repair	6	3	.10	28.60	+	3.91E-04	1.72E-02
Membrane Trafficking	624	1	10.91	.09	-	4.30E-04	1.82E-02
Selective autophagy	73	7	1.28	5.49	+	4.52E-04	1.88E-02
Defective HLCS causes multiple carboxylase deficiency	7	3	.12	24.52	+	5.52E-04	2.21E-02
TYSND1 cleaves peroxisomal proteins	7	3	.12	24.52	+	5.52E-04	2.25E-02
Metabolism of vitamins and cofactors	186	11	3.25	3.38	+	6.31E-04	2.48E-02
Immune System	2158	19	37.72	.50	-	6.50E-04	2.52E-02
Defects in biotin (Btn) metabolism	8	3	.14	21.45	+	7.49E-04	2.85E-02
Mitochondrial Fatty Acid Beta-Oxidation	38	5	.66	7.53	+	8.20E-04	3.02E-02
Adaptive Immune System	819	3	14.32	.21	-	8.15E-04	3.05E-02
Defects in vitamin and cofactor metabolism	22	4	.38	10.40	+	9.50E-04	3.44E-02
Olfactory Signaling Pathway	432	0	7.55	< 0.01	-	1.05E-03	3.74E-02
Apoptosis	171	10	2.99	3.35	+	1.19E-03	4.19E-02
tRNA Aminoacylation	42	5	.73	6.81	+	1.23E-03	4.27E-02
TP53 Regulates Transcription of Cell Death Genes	43	5	.75	6.65	+	1.36E-03	4.57E-02
Programmed Cell Death	174	10	3.04	3.29	+	1.35E-03	4.60E-02

## Sheet: PANTHER Protein
Homo sapiens (REF)	Client Text Box Input ( Hierarchy ) NEW! )
PANTHER Protein Class	#	#	expected	Fold Enrichment	+/-	raw P value	FDR
metabolite interconversion enzyme	1843	119	32.22	3.69	+	2.31E-36	4.45E-34
oxidoreductase	553	69	9.67	7.14	+	5.12E-36	4.95E-34
ribosomal protein	178	36	3.11	11.57	+	3.01E-25	1.94E-23
translational protein	335	44	5.86	7.51	+	7.90E-24	3.81E-22
dehydrogenase	149	19	2.60	7.30	+	9.69E-11	3.74E-09
gene-specific transcriptional regulator	1280	0	22.37	< 0.01	-	2.14E-10	6.90E-09
DNA-binding transcription factor	1194	0	20.87	< 0.01	-	1.16E-09	3.20E-08
transmembrane signal receptor	1100	2	19.23	.10	-	1.14E-06	2.76E-05
reductase	77	10	1.35	7.43	+	2.45E-06	5.24E-05
Unclassified	8552	107	149.49	.72	-	5.27E-06	8.47E-05
protein class	12043	253	210.51	1.20	+	5.27E-06	9.24E-05
oxidase	65	9	1.14	7.92	+	4.88E-06	9.41E-05
mitochondrial carrier protein	14	5	.24	20.43	+	1.39E-05	2.06E-04
nucleotide kinase	35	6	.61	9.81	+	6.67E-05	9.20E-04
protein-binding activity modulator	699	1	12.22	.08	-	1.45E-04	1.75E-03
zinc finger transcription factor	541	0	9.46	< 0.01	-	1.43E-04	1.85E-03
transferase	665	26	11.62	2.24	+	2.40E-04	2.72E-03
defense/immunity protein	498	0	8.71	< 0.01	-	3.19E-04	3.42E-03
RNA methyltransferase	36	5	.63	7.95	+	6.56E-04	6.67E-03
C2H2 zinc finger transcription factor	460	0	8.04	< 0.01	-	7.32E-04	7.06E-03
aminoacyl-tRNA synthetase	41	5	.72	6.98	+	1.12E-03	1.03E-02
primary active transporter	211	11	3.69	2.98	+	1.66E-03	1.46E-02
G-protein coupled receptor	389	0	6.80	< 0.01	-	2.33E-03	1.80E-02
intercellular signal molecule	377	0	6.59	< 0.01	-	2.25E-03	1.81E-02
chaperone	187	10	3.27	3.06	+	2.24E-03	1.88E-02
kinase	141	8	2.46	3.25	+	4.30E-03	3.07E-02
pyrophosphatase	4	2	.07	28.60	+	4.22E-03	3.13E-02
transporter	949	29	16.59	1.75	+	5.01E-03	3.46E-02
isomerase	40	4	.70	5.72	+	6.77E-03	4.50E-02
ubiquitin-protein ligase	311	0	5.44	< 0.01	-	7.35E-03	4.73E-02

## Sheet: MItoTIA1 PAR vs MitoTIA1 iCLIP
111 common elements in "MitoTIA1 PAR" and "MitoTIA1 iCLIP":						Homo sapiens (REF)	Client Text Box Input ( Hierarchy ) NEW! )
ACAT1						GO biological process complete	#	#	expected	Fold Enrichment	+/-	raw P value	FDR
ACLY						mitochondrion organization	409	28	2.36	11.85	+	1.18E-21	1.85E-17
ACOT2						cellular metabolic process	7027	90	40.60	2.22	+	4.37E-20	3.44E-16
AFG3L2						cellular respiration	180	18	1.04	17.31	+	8.07E-17	4.23E-13
AHCYL1						aerobic respiration	153	17	.88	19.23	+	1.22E-16	4.80E-13
AK2						metabolic process	7885	90	45.56	1.98	+	1.75E-16	5.52E-13
AKAP10						organonitrogen compound biosynthetic process	1249	35	7.22	4.85	+	3.50E-15	9.19E-12
ALDH18A1						electron transport chain	166	16	.96	16.68	+	7.93E-15	1.56E-11
APEX1						respiratory electron transport chain	105	14	.61	23.08	+	6.94E-15	1.56E-11
ATAD1						ATP synthesis coupled electron transport	85	13	.49	26.47	+	1.35E-14	1.94E-11
BCL2L13						energy derivation by oxidation of organic compounds	245	18	1.42	12.72	+	1.21E-14	2.11E-11
C1QBP						mitochondrial ATP synthesis coupled electron transport	85	13	.49	26.47	+	1.35E-14	2.13E-11
CEP89						oxidative phosphorylation	113	14	.65	21.44	+	1.75E-14	2.30E-11
CHCHD1						generation of precursor metabolites and energy	391	21	2.26	9.30	+	2.18E-14	2.64E-11
COA1						ATP metabolic process	202	16	1.17	13.71	+	1.35E-13	1.51E-10
COMT						aerobic electron transport chain	80	12	.46	25.96	+	1.81E-13	1.90E-10
COX16						cellular process	15054	116	86.98	1.33	+	1.70E-12	1.67E-09
COX7A2L						cellular amide metabolic process	780	25	4.51	5.55	+	3.93E-12	3.63E-09
CS						small molecule metabolic process	1550	34	8.96	3.80	+	8.60E-12	7.52E-09
DLD						mitochondrial gene expression	88	11	.51	21.63	+	1.16E-11	9.59E-09
DUT						amide biosynthetic process	500	20	2.89	6.92	+	1.69E-11	1.33E-08
FDX1						mitochondrial respiratory chain complex assembly	93	11	.54	20.47	+	2.00E-11	1.50E-08
FXN						mitochondrial transport	207	14	1.20	11.71	+	3.61E-11	2.58E-08
GATC						translation	366	17	2.11	8.04	+	7.09E-11	4.85E-08
GFM1						cellular biosynthetic process	2293	40	13.25	3.02	+	7.88E-11	5.16E-08
GHITM						mitochondrial translation	54	9	.31	28.84	+	9.15E-11	5.76E-08
GLOD4						biosynthetic process	2420	41	13.98	2.93	+	1.01E-10	6.11E-08
GLRX5						organic substance biosynthetic process	2354	40	13.60	2.94	+	1.73E-10	9.08E-08
GLS						mitochondrial respiratory chain complex I assembly	58	9	.34	26.86	+	1.62E-10	9.12E-08
GLUD1						peptide biosynthetic process	388	17	2.24	7.58	+	1.69E-10	9.15E-08
GOLPH3						NADH dehydrogenase complex assembly	58	9	.34	26.86	+	1.62E-10	9.45E-08
GPD2						peptide metabolic process	519	19	3.00	6.34	+	2.43E-10	1.19E-07
GSR						cellular nitrogen compound biosynthetic process	1289	29	7.45	3.89	+	2.41E-10	1.23E-07
HCCS						dicarboxylic acid metabolic process	91	10	.53	19.02	+	3.30E-10	1.58E-07
HIBADH						mitochondrial transmembrane transport	97	10	.56	17.84	+	5.87E-10	2.72E-07
HSPA9						glutamine family amino acid biosynthetic process	17	6	.10	61.08	+	2.95E-09	1.33E-06
HSPD1						cell redox homeostasis	36	7	.21	33.65	+	4.69E-09	2.05E-06
HSPE1						organic substance metabolic process	7409	74	42.81	1.73	+	7.94E-09	3.38E-06
IDI1						mitochondrial electron transport, NADH to ubiquinone	45	7	.26	26.92	+	1.87E-08	7.73E-06
IMMT						cellular nitrogen compound metabolic process	3192	43	18.44	2.33	+	3.52E-08	1.42E-05
LDHB						organonitrogen compound metabolic process	4789	55	27.67	1.99	+	4.58E-08	1.80E-05
MCUR1						oxoacid metabolic process	835	20	4.82	4.15	+	8.53E-08	3.27E-05
MDH2						organic acid metabolic process	857	20	4.95	4.04	+	1.29E-07	4.82E-05
MGST1						alpha-amino acid biosynthetic process	65	7	.38	18.64	+	1.87E-07	6.84E-05
MMADHC						carboxylic acid metabolic process	806	19	4.66	4.08	+	2.37E-07	8.49E-05
MRPL19						establishment of protein localization to mitochondrion	71	7	.41	17.06	+	3.26E-07	1.14E-04
MRPL20						cellular amino acid biosynthetic process	73	7	.42	16.60	+	3.88E-07	1.33E-04
MRPL3						primary metabolic process	6870	67	39.70	1.69	+	4.08E-07	1.37E-04
MRPL33						biological_process	17689	118	102.21	1.15	+	4.54E-07	1.46E-04
MRPL34						Unclassified	2906	1	16.79	.06	-	4.54E-07	1.49E-04
MRPL37						protein localization to mitochondrion	79	7	.46	15.34	+	6.38E-07	2.01E-04
MRPL42						nitrogen compound metabolic process	6361	63	36.75	1.71	+	7.15E-07	2.21E-04
MRPL47						protein-containing complex assembly	1192	22	6.89	3.19	+	1.42E-06	4.29E-04
MRPS10						protein targeting to mitochondrion	56	6	.32	18.54	+	1.50E-06	4.45E-04
MRPS14						glutamate metabolic process	30	5	.17	28.84	+	1.63E-06	4.74E-04
MRPS16						gene expression	1990	29	11.50	2.52	+	2.67E-06	7.65E-04
MRPS28						response to oxidative stress	383	12	2.21	5.42	+	2.96E-06	8.33E-04
MRPS30						cytochrome complex assembly	36	5	.21	24.04	+	3.65E-06	1.01E-03
MRPS35						cellular amino acid catabolic process	107	7	.62	11.32	+	4.28E-06	1.16E-03
MSRB3						cellular component assembly	2256	31	13.04	2.38	+	4.56E-06	1.22E-03
MTHFD2						mitochondrial membrane organization	110	7	.64	11.01	+	5.09E-06	1.33E-03
MTPAP						glutamine family amino acid metabolic process	73	6	.42	14.22	+	6.25E-06	1.56E-03
NDUFA10						carboxylic acid catabolic process	216	9	1.25	7.21	+	6.17E-06	1.57E-03
NDUFA12						cellular amino acid metabolic process	276	10	1.59	6.27	+	6.09E-06	1.57E-03
NDUFA4						organic acid catabolic process	220	9	1.27	7.08	+	7.11E-06	1.75E-03
NDUFA7						small molecule catabolic process	352	11	2.03	5.41	+	8.02E-06	1.94E-03
NDUFAF3						organelle organization	3354	39	19.38	2.01	+	9.33E-06	2.23E-03
NDUFB3						protein-containing complex subunit organization	1344	22	7.77	2.83	+	9.49E-06	2.23E-03
NDUFB6						glutamate biosynthetic process	5	3	.03	> 100	+	1.01E-05	2.31E-03
NDUFS3						organic cyclic compound biosynthetic process	948	18	5.48	3.29	+	1.00E-05	2.32E-03
NGRN						alpha-amino acid catabolic process	84	6	.49	12.36	+	1.33E-05	2.99E-03
NME4						mitochondrial cytochrome c oxidase assembly	22	4	.13	31.47	+	1.40E-05	3.11E-03
NSUN2						cellular protein-containing complex assembly	786	16	4.54	3.52	+	1.43E-05	3.12E-03
NUDT5						L-proline biosynthetic process	6	3	.03	86.53	+	1.51E-05	3.22E-03
OAT						proline biosynthetic process	6	3	.03	86.53	+	1.51E-05	3.26E-03
OCIAD1						alpha-amino acid metabolic process	187	8	1.08	7.40	+	1.72E-05	3.60E-03
OXA1L						cellular oxidant detoxification	93	6	.54	11.17	+	2.30E-05	4.76E-03
PAICS						respiratory chain complex IV assembly	26	4	.15	26.63	+	2.53E-05	5.10E-03
PDK1						glutamine family amino acid catabolic process	26	4	.15	26.63	+	2.53E-05	5.17E-03
PHB2						sulfur compound metabolic process	330	10	1.91	5.24	+	2.72E-05	5.42E-03
PMAIP1						carboxylic acid biosynthetic process	263	9	1.52	5.92	+	2.79E-05	5.50E-03
PNPO						cellular component biogenesis	2485	31	14.36	2.16	+	2.89E-05	5.62E-03
PPA2						organic acid biosynthetic process	265	9	1.53	5.88	+	2.96E-05	5.68E-03
PRDX3						protein transmembrane transport	59	5	.34	14.67	+	3.34E-05	6.34E-03
PRDX6						reactive oxygen species metabolic process	101	6	.58	10.28	+	3.57E-05	6.68E-03
PRKACA						cellular macromolecule biosynthetic process	1367	21	7.90	2.66	+	3.94E-05	7.30E-03
PTRH2						small molecule biosynthetic process	421	11	2.43	4.52	+	4.00E-05	7.32E-03
PYCR2						cellular detoxification	108	6	.62	9.61	+	5.10E-05	9.01E-03
SCP2						macromolecule biosynthetic process	1390	21	8.03	2.61	+	5.00E-05	9.05E-03
SDHD						proline metabolic process	10	3	.06	51.92	+	5.07E-05	9.07E-03
SFXN1						regulation of transcription by RNA polymerase II	2540	2	14.68	.14	-	5.68E-05	9.61E-03
SHMT2						regulation of RNA biosynthetic process	3423	5	19.78	.25	-	5.63E-05	9.62E-03
SLC25A3						regulation of nucleic acid-templated transcription	3418	5	19.75	.25	-	5.62E-05	9.72E-03
SLC25A36						regulation of transcription, DNA-templated	3417	5	19.74	.25	-	5.62E-05	9.83E-03
SLC25A37						purine-containing compound biosynthetic process	164	7	.95	7.39	+	5.96E-05	9.87E-03
SLC25A39						cellular response to oxidative stress	224	8	1.29	6.18	+	5.92E-05	9.91E-03
SNAP29						mitochondrial electron transport, ubiquinol to cytochrome c	11	3	.06	47.20	+	6.43E-05	1.05E-02
SOD1						inner mitochondrial membrane organization	35	4	.20	19.78	+	7.29E-05	1.18E-02
SSBP1						cellular response to toxic substance	116	6	.67	8.95	+	7.44E-05	1.20E-02
STOM						heterocycle biosynthetic process	809	15	4.67	3.21	+	7.65E-05	1.22E-02
TFAM						protein transmembrane import into intracellular organelle	36	4	.21	19.23	+	8.07E-05	1.27E-02
TIMM17B						regulation of mitochondrial membrane potential	75	5	.43	11.54	+	9.80E-05	1.51E-02
TIMM21						dicarboxylic acid biosynthetic process	13	3	.08	39.94	+	9.80E-05	1.53E-02
TOMM20						one-carbon metabolic process	39	4	.23	17.75	+	1.07E-04	1.64E-02
TOMM22						organic cyclic compound metabolic process	2921	33	16.88	1.96	+	1.09E-04	1.65E-02
TOMM5						acetyl-CoA biosynthetic process	14	3	.08	37.09	+	1.19E-04	1.76E-02
TRIT1						tricarboxylic acid metabolic process	14	3	.08	37.09	+	1.19E-04	1.78E-02
TXNRD1						detoxification	137	6	.79	7.58	+	1.78E-04	2.62E-02
UQCRB						cellular response to chemical stress	269	8	1.55	5.15	+	2.01E-04	2.94E-02
UQCRH						purine ribonucleotide biosynthetic process	144	6	.83	7.21	+	2.31E-04	3.34E-02
UQCRQ						protein import	149	6	.86	6.97	+	2.76E-04	3.95E-02
						intracellular protein transmembrane transport	51	4	.29	13.57	+	2.82E-04	3.96E-02
						pigment biosynthetic process	51	4	.29	13.57	+	2.82E-04	3.99E-02
						protein import into mitochondrial matrix	20	3	.12	25.96	+	3.01E-04	4.19E-02
						purine nucleotide biosynthetic process	154	6	.89	6.74	+	3.27E-04	4.48E-02
						nucleotide biosynthetic process	218	7	1.26	5.56	+	3.25E-04	4.49E-02
						nucleoside phosphate biosynthetic process	220	7	1.27	5.51	+	3.43E-04	4.65E-02
						organophosphate metabolic process	833	14	4.81	2.91	+	3.62E-04	4.83E-02
						cellular homeostasis	833	14	4.81	2.91	+	3.62E-04	4.87E-02
						ribonucleotide biosynthetic process	158	6	.91	6.57	+	3.73E-04	4.93E-02
						Homo sapiens (REF)	Client Text Box Input ( Hierarchy ) NEW! )
						GO cellular component complete	#	#	expected	Fold Enrichment	+/-	raw P value	FDR
						mitochondrion	1654	105	9.56	10.99	+	3.57E-97	7.10E-94
						mitochondrial envelope	792	65	4.58	14.20	+	4.09E-58	4.07E-55
						mitochondrial membrane	742	61	4.29	14.23	+	4.79E-54	3.18E-51
						mitochondrial inner membrane	495	52	2.86	18.18	+	2.85E-50	1.42E-47
						organelle inner membrane	556	52	3.21	16.19	+	7.38E-48	2.94E-45
						mitochondrial matrix	483	49	2.79	17.56	+	1.93E-46	4.80E-44
						organelle envelope	1235	65	7.14	9.11	+	1.69E-46	4.80E-44
						envelope	1235	65	7.14	9.11	+	1.69E-46	5.60E-44
						mitochondrial protein-containing complex	268	36	1.55	23.25	+	1.57E-37	3.47E-35
						cytoplasm	11933	117	68.95	1.70	+	3.42E-25	6.80E-23
						intracellular membrane-bounded organelle	12027	116	69.49	1.67	+	3.32E-23	6.01E-21
						membrane-bounded organelle	13082	118	75.59	1.56	+	5.19E-22	8.60E-20
						organelle membrane	3641	66	21.04	3.14	+	2.90E-20	4.44E-18
						intracellular organelle	13109	116	75.75	1.53	+	5.63E-19	7.00E-17
						mitochondrial ribosome	85	16	.49	32.58	+	5.29E-19	7.01E-17
						organellar ribosome	85	16	.49	32.58	+	5.29E-19	7.51E-17
						organelle	13905	118	80.34	1.47	+	7.43E-19	8.70E-17
						inner mitochondrial membrane protein complex	147	18	.85	21.19	+	3.00E-18	3.31E-16
						intracellular anatomical structure	14824	118	85.65	1.38	+	8.11E-16	8.50E-14
						oxidoreductase complex	112	14	.65	21.63	+	1.57E-14	1.56E-12
						ribosome	230	17	1.33	12.79	+	6.34E-14	6.01E-12
						intrinsic component of mitochondrial inner membrane	56	11	.32	34.00	+	1.38E-13	1.19E-11
						integral component of mitochondrial inner membrane	56	11	.32	34.00	+	1.38E-13	1.24E-11
						membrane-enclosed lumen	5544	70	32.03	2.19	+	3.72E-13	2.85E-11
						intracellular organelle lumen	5544	70	32.03	2.19	+	3.72E-13	2.96E-11
						organelle lumen	5544	70	32.03	2.19	+	3.72E-13	3.09E-11
						integral component of mitochondrial membrane	87	12	.50	23.87	+	4.45E-13	3.28E-11
						intrinsic component of mitochondrial membrane	88	12	.51	23.60	+	5.04E-13	3.58E-11
						mitochondrial respirasome	89	12	.51	23.33	+	5.69E-13	3.77E-11
						respiratory chain complex	89	12	.51	23.33	+	5.69E-13	3.90E-11
						respirasome	99	12	.57	20.98	+	1.79E-12	1.15E-10
						ribosomal subunit	182	14	1.05	13.31	+	7.17E-12	4.46E-10
						mitochondrial large ribosomal subunit	54	9	.31	28.84	+	9.15E-11	5.36E-09
						organellar large ribosomal subunit	54	9	.31	28.84	+	9.15E-11	5.52E-09
						mitochondrial respiratory chain complex I	48	7	.28	25.24	+	2.79E-08	1.50E-06
						NADH dehydrogenase complex	48	7	.28	25.24	+	2.79E-08	1.54E-06
						respiratory chain complex I	48	7	.28	25.24	+	2.79E-08	1.59E-06
						mitochondrial small ribosomal subunit	28	6	.16	37.09	+	3.73E-08	1.86E-06
						large ribosomal subunit	113	9	.65	13.78	+	3.55E-08	1.86E-06
						organellar small ribosomal subunit	28	6	.16	37.09	+	3.73E-08	1.91E-06
						membrane protein complex	1304	25	7.53	3.32	+	1.16E-07	5.63E-06
						mitochondrial outer membrane translocase complex	22	5	.13	39.33	+	4.20E-07	1.99E-05
						outer mitochondrial membrane protein complex	23	5	.13	37.62	+	5.08E-07	2.35E-05
						membrane	9899	84	57.20	1.47	+	7.89E-07	3.57E-05
						mitochondrial intermembrane space	86	7	.50	14.09	+	1.09E-06	4.81E-05
						organelle envelope lumen	96	7	.55	12.62	+	2.17E-06	9.40E-05
						peroxisome	146	8	.84	9.48	+	3.04E-06	1.26E-04
						microbody	146	8	.84	9.48	+	3.04E-06	1.29E-04
						integral component of organelle membrane	395	12	2.28	5.26	+	4.03E-06	1.64E-04
						mitochondrial outer membrane	209	9	1.21	7.45	+	4.77E-06	1.90E-04
						small ribosomal subunit	73	6	.42	14.22	+	6.25E-06	2.44E-04
						cytochrome complex	41	5	.24	21.11	+	6.53E-06	2.50E-04
						intrinsic component of organelle membrane	425	12	2.46	4.89	+	8.28E-06	3.11E-04
						organelle outer membrane	234	9	1.35	6.66	+	1.14E-05	4.22E-04
						outer membrane	236	9	1.36	6.60	+	1.22E-05	4.42E-04
						transmembrane transporter complex	370	11	2.14	5.15	+	1.26E-05	4.48E-04
						cellular anatomical entity	18706	119	108.09	1.10	+	1.81E-05	6.22E-04
						transporter complex	385	11	2.22	4.94	+	1.80E-05	6.30E-04
						protein-containing complex	5427	53	31.36	1.69	+	2.32E-05	7.83E-04
						extracellular exosome	2098	28	12.12	2.31	+	2.37E-05	7.86E-04
						extracellular membrane-bounded organelle	2120	28	12.25	2.29	+	2.78E-05	8.77E-04
						extracellular organelle	2120	28	12.25	2.29	+	2.78E-05	8.91E-04
						extracellular vesicle	2118	28	12.24	2.29	+	2.74E-05	8.93E-04
						ribonucleoprotein complex	678	14	3.92	3.57	+	4.39E-05	1.37E-03
						cellular_component	18860	119	108.97	1.09	+	7.26E-05	2.19E-03
						Unclassified	1735	0	10.03	< 0.01	-	7.26E-05	2.22E-03
						mitochondrial respiratory chain complex III	14	3	.08	37.09	+	1.19E-04	3.47E-03
						respiratory chain complex III	14	3	.08	37.09	+	1.19E-04	3.52E-03
						nucleoid	45	4	.26	15.38	+	1.80E-04	5.11E-03
						mitochondrial nucleoid	45	4	.26	15.38	+	1.80E-04	5.18E-03
						chromatin	1205	0	6.96	< 0.01	-	1.31E-03	3.66E-02
						cell periphery	6355	21	36.72	.57	-	1.37E-03	3.78E-02
						pyruvate dehydrogenase complex	8	2	.05	43.27	+	1.43E-03	3.90E-02
						Homo sapiens (REF)	Client Text Box Input ( Hierarchy ) NEW! )
						GO molecular function complete	#	#	expected	Fold Enrichment	+/-	raw P value	FDR
						oxidoreductase activity	746	32	4.31	7.42	+	5.98E-19	2.93E-15
						structural constituent of ribosome	168	14	.97	14.42	+	2.61E-12	6.39E-09
						electron transfer activity	126	12	.73	16.48	+	2.43E-11	3.97E-08
						catalytic activity	5619	66	32.47	2.03	+	1.45E-10	1.77E-07
						oxidoreduction-driven active transmembrane transporter activity	71	9	.41	21.94	+	8.26E-10	8.08E-07
						NADH dehydrogenase (quinone) activity	43	7	.25	28.17	+	1.41E-08	9.83E-06
						NADH dehydrogenase (ubiquinone) activity	42	7	.24	28.84	+	1.22E-08	9.91E-06
						NADH dehydrogenase activity	45	7	.26	26.92	+	1.87E-08	1.01E-05
						NAD(P)H dehydrogenase (quinone) activity	45	7	.26	26.92	+	1.87E-08	1.14E-05
						oxidoreductase activity, acting on a sulfur group of donors, NAD(P) as acceptor	14	5	.08	61.81	+	6.27E-08	3.07E-05
						oxidoreductase activity, acting on NAD(P)H, quinone or similar compound as acceptor	57	7	.33	21.25	+	8.19E-08	3.64E-05
						oxidoreductase activity, acting on a sulfur group of donors	59	7	.34	20.53	+	1.02E-07	4.15E-05
						primary active transmembrane transporter activity	182	10	1.05	9.51	+	1.64E-07	6.18E-05
						RNA binding	1685	28	9.74	2.88	+	3.21E-07	1.12E-04
						oxidoreductase activity, acting on NAD(P)H	87	7	.50	13.92	+	1.17E-06	3.82E-04
						antioxidant activity	88	6	.51	11.80	+	1.71E-05	5.22E-03
						active transmembrane transporter activity	408	11	2.36	4.67	+	3.03E-05	8.72E-03
						anion binding	2409	30	13.92	2.16	+	4.25E-05	1.16E-02
						protein transporter activity	31	4	.18	22.33	+	4.72E-05	1.22E-02
						magnesium ion binding	222	8	1.28	6.24	+	5.57E-05	1.36E-02
						nucleoside phosphate binding	2174	28	12.56	2.23	+	6.29E-05	1.40E-02
						nucleotide binding	2173	28	12.56	2.23	+	6.28E-05	1.46E-02
						structural molecule activity	709	14	4.10	3.42	+	7.03E-05	1.50E-02
						small molecule binding	2508	30	14.49	2.07	+	1.04E-04	2.12E-02
						transporter activity	1248	19	7.21	2.63	+	1.09E-04	2.12E-02
						heterocyclic compound binding	5943	54	34.34	1.57	+	1.51E-04	2.85E-02
						dihydrolipoyl dehydrogenase activity	2	2	.01	> 100	+	1.95E-04	3.53E-02
						organic cyclic compound binding	6023	54	34.80	1.55	+	2.40E-04	4.19E-02
						transmembrane transporter activity	1129	17	6.52	2.61	+	2.95E-04	4.97E-02
						Homo sapiens (REF)	Client Text Box Input
						PANTHER Pathways	#	#	expected	Fold Enrichment	+/-	raw P value	FDR
						Proline biosynthesis	4	2	.02	86.53	+	4.84E-04	4.04E-02
						Pyruvate metabolism	11	3	.06	47.20	+	6.43E-05	1.07E-02
							Homo sapiens (REF)	Client Text Box Input ( Hierarchy ) NEW! )
						Reactome pathways	#	#	expected	Fold Enrichment	+/-	raw P value	FDR
						Mitochondrial translation elongation	88	17	.51	33.43	+	2.67E-20	6.09E-17
						Mitochondrial translation	94	17	.54	31.30	+	7.21E-20	8.23E-17
						Metabolism	2079	50	12.01	4.16	+	1.94E-19	1.48E-16
						Mitochondrial translation initiation	88	16	.51	31.47	+	8.65E-19	3.95E-16
						Mitochondrial translation termination	88	16	.51	31.47	+	8.65E-19	4.94E-16
						The citric acid (TCA) cycle and respiratory electron transport	173	19	1.00	19.01	+	2.10E-18	7.99E-16
						Respiratory electron transport	100	14	.58	24.23	+	3.76E-15	1.23E-12
						Respiratory electron transport, ATP synthesis by chemiosmotic coupling, and heat production by uncoupling proteins.	123	14	.71	19.70	+	5.10E-14	1.46E-11
						Translation	293	18	1.69	10.63	+	2.16E-13	5.49E-11
						Unclassified	9941	20	57.44	.35	-	9.75E-13	2.23E-10
						Mitochondrial protein import	65	10	.38	26.63	+	1.61E-11	3.35E-09
						Protein localization	158	13	.91	14.24	+	1.91E-11	3.64E-09
						Glutamate and glutamine metabolism	13	5	.08	66.56	+	4.64E-08	8.15E-06
						Complex I biogenesis	55	7	.32	22.03	+	6.55E-08	1.07E-05
						Pyruvate metabolism and Citric Acid (TCA) cycle	54	6	.31	19.23	+	1.23E-06	1.87E-04
						Mitochondrial iron-sulfur cluster biogenesis	11	4	.06	62.93	+	1.35E-06	1.92E-04
						TP53 Regulates Metabolic Genes	83	6	.48	12.51	+	1.25E-05	1.68E-03
						Citric acid cycle (TCA cycle)	22	4	.13	31.47	+	1.40E-05	1.78E-03
						Detoxification of Reactive Oxygen Species	35	4	.20	19.78	+	7.29E-05	8.76E-03
						VEGFR2 mediated cell proliferation	16	3	.09	32.45	+	1.67E-04	1.91E-02
						Mitochondrial biogenesis	92	5	.53	9.41	+	2.43E-04	2.64E-02
						Metabolism of nucleotides	94	5	.54	9.21	+	2.67E-04	2.66E-02
						Branched-chain amino acid catabolism	19	3	.11	27.33	+	2.63E-04	2.73E-02
						Metabolism of amino acids and derivatives	367	9	2.12	4.24	+	3.25E-04	3.10E-02
						Pink/Parkin Mediated Mitophagy	22	3	.13	23.60	+	3.88E-04	3.54E-02
						Homo sapiens (REF)	Client Text Box Input ( Hierarchy ) NEW! )
						PANTHER Protein Class	#	#	expected	Fold Enrichment	+/-	raw P value	FDR
						metabolite interconversion enzyme	1843	50	10.65	4.70	+	1.18E-21	2.29E-19
						oxidoreductase	553	29	3.20	9.08	+	2.07E-19	1.99E-17
						ribosomal protein	178	14	1.03	13.61	+	5.42E-12	3.49E-10
						translational protein	335	14	1.94	7.23	+	1.37E-08	6.63E-07
						dehydrogenase	149	9	.86	10.45	+	3.29E-07	1.27E-05
						reductase	77	7	.44	15.73	+	5.43E-07	1.75E-05
						protein class	12043	90	69.59	1.29	+	1.15E-04	2.78E-03
						Unclassified	8552	29	49.41	.59	-	1.15E-04	3.18E-03
						transferase	665	12	3.84	3.12	+	5.27E-04	1.02E-02
						pyrophosphatase	4	2	.02	86.53	+	4.84E-04	1.04E-02
						gene-specific transcriptional regulator	1280	0	7.40	< 0.01	-	8.62E-04	1.51E-02
						DNA-binding transcription factor	1194	0	6.90	< 0.01	-	1.31E-03	2.11E-02
